# Supplementary material for: Thalamic homeostatic transcriptomic signatures are altered in a mouse model of cholestatic liver injury and are mitigated by systemic TNF neutralization
Source: Mol Brain. 2026 Apr 18;19:28. doi: 10.1186/s13041-026-01302-5 (PMC13097699; doi:10.1186/s13041-026-01302-5)
Supplement: Supplementary file 1 — Supplementary Material 1 [file 13041_2026_1302_MOESM1_ESM.xlsx]

## Sheet: BDL vs.Sham-Comparison1
					Comparison	Thalamus in BDL vs. Sham Mice
	List of all enriched diseases and functions under the Cellular Growth and Proliferation category that passed our enrichment cutoff of an FDR-adjusted p-value < 0.05 and an absolute predicted activation Z-score ≥ 2,
	along with a detailed list of all associated molecules annotated for each disease and function.
Column1	Diseases or Functions Annotation	p-value	B-H p-value	Predicted Activation State	Activation z-score	Molecules	# Molecules
Cellular Growth and Proliferation,Tissue Development	Proliferation of neural cells	2.22E-25	2.21E-23	Decreased	-3.415	ACAP2,ACSL6,ADAM17,ADCYAP1,ADORA2A,AGT,AKT2,ANGPT1,ANK3,ANXA1,APC,APLN,APOE,AQP4,ARHGAP33,ATM,BCL2,BMP4,BMP6,BTG3,CAMK4,CAMKK2,CAT,CAV1,CCK,CCND1,Ccr5,CD9,CDKL5,CDKN1A,CEBPB,CLASP2,CNP,CNR2,COLQ,COTL1,CPE,CREB1,CSF1R,CX3CR1,CXCL12,DAGLA,DHCR7,DISP3,DOCK1,DUSP10,E2F1,EDN1,EFNB1,EGFR,EGR1,EGR3,ELMO2,EML1,ENPP2,EPHB1,ETV4,ETV5,EXTL3,EZR,FABP7,FAM107A,FARP2,FBLN5,FGF1,FGFR2,FGFR3,FIGN,FKBP5,FLT1,FZD8…	227
Cellular Development,Cellular Growth and Proliferation,Nervous System Development and Function,Organismal Development,Tissue Development	Development of neural cells	1.71E-39	2.81E-37	Decreased	-3.374	ACSL4,ADAM17,ADAM19,ADAMTS4,ADAMTSL4,ADCY1,ADCYAP1,ADGRB1,ADGRE5,ADORA2A,AGT,AGTR2,AKAP5,AMIGO2,ANGPT1,ANK2,ANK3,APC,APOE,ARC,ARHGAP33,ASIC2,ATP1B2,ATP8A2,ATXN10,AVIL,BCL11A,BCL2,BCL2L1,BMP4,BMP5,BSN,BTG3,C21orf91,C4a/C4b,CACNA1A,CACNB4,CADPS2,CALD1,CAMK1G,CAMK4,CAMKK2,CAPRIN1,CAV1,CBLN4,CCDC88A,CCK,CCL19,CCN2,CD93,CDH10,CDHR1,CDKL3,CDKL5,CDKN1A,CDKN1C,CFH,CHRDL1,CLASP2,CLMN,CNP,CNTN3,COBLL1,COL4…	343
Cell Morphology,Cellular Development,Cellular Growth and Proliferation,Nervous System Development and Function,Organismal Development,Tissue Development	Morphogenesis of neurons	5.35E-27	5.68E-25	Decreased	-3.120	ACSL4,ADAM17,ADAMTS4,ADCY1,ADCYAP1,ADGRB1,ADORA2A,AGT,AGTR2,AKAP5,ANGPT1,ANK2,ANK3,APC,APOE,ARC,ARHGAP33,ATP1B2,ATP8A2,ATXN10,AVIL,BCL11A,BCL2,BMP4,BMP5,BSN,BTG3,C21orf91,C4a/C4b,CACNA1A,CALD1,CAMK1G,CAMK4,CAMKK2,CAPRIN1,CAV1,CCDC88A,CCK,CCL19,CCN2,CDH10,CDHR1,CDKL3,CDKL5,CDKN1A,CLASP2,CLMN,CNP,CNTN3,COBLL1,CREB1,CREB3L2,CTNND1,CX3CR1,CXCL12,DAB1,DGKK,DIP2A,DMD,DNM2,DOCK1,DOCK10,DPYSL4,DST,EDN1,E…	251
Cellular Development,Cellular Growth and Proliferation,Nervous System Development and Function,Organismal Development,Tissue Development	Development of neurons	1.05E-35	1.49E-33	Decreased	-3.109	ACSL4,ADAM17,ADAM19,ADAMTS4,ADCY1,ADCYAP1,ADGRB1,ADGRE5,ADORA2A,AGT,AGTR2,AKAP5,AMIGO2,ANGPT1,ANK2,ANK3,APC,APOE,ARC,ARHGAP33,ASIC2,ATP1B2,ATP8A2,ATXN10,AVIL,BCL11A,BCL2,BCL2L1,BMP4,BMP5,BSN,BTG3,C21orf91,C4a/C4b,CACNA1A,CACNB4,CADPS2,CALD1,CAMK1G,CAMK4,CAMKK2,CAPRIN1,CAV1,CBLN4,CCDC88A,CCK,CCL19,CCN2,CDH10,CDHR1,CDKL3,CDKL5,CDKN1A,CDKN1C,CFH,CHRDL1,CLASP2,CLMN,CNP,CNTN3,COBLL1,COL4A5,COLQ,CREB1,…	323
Cell Morphology,Cellular Assembly and Organization,Cellular Development,Cellular Function and Maintenance,Cellular Growth and Proliferation,Nervous System Development and Function,Organismal Development,Tissue Development	Neuritogenesis	2.38E-26	2.47E-24	Decreased	-3.034	ACSL4,ADAM17,ADAMTS4,ADCY1,ADCYAP1,ADGRB1,ADORA2A,AGT,AGTR2,AKAP5,ANGPT1,ANK2,ANK3,APC,APOE,ARC,ARHGAP33,ATP1B2,ATP8A2,ATXN10,AVIL,BCL11A,BCL2,BMP4,BMP5,BSN,BTG3,C21orf91,C4a/C4b,CACNA1A,CALD1,CAMK1G,CAMK4,CAMKK2,CAPRIN1,CAV1,CCDC88A,CCK,CCL19,CCN2,CDH10,CDKL3,CDKL5,CDKN1A,CLASP2,CLMN,CNP,CNTN3,CREB1,CREB3L2,CTNND1,CX3CR1,CXCL12,DAB1,DGKK,DIP2A,DMD,DNM2,DOCK1,DOCK10,DPYSL4,DST,EDN1,EDN3,EDNRA,EEF…	247
Cellular Development,Cellular Growth and Proliferation,Nervous System Development and Function,Tissue Development	Growth of neurites	6.99E-17	4.68E-15	Decreased	-3.013	ACAP2,ADAM17,ADCYAP1,ADORA2A,ANGPT1,APOE,ARHGAP33,BCL2,BMP4,BMP6,BTG3,CAMK4,CAT,CAV1,CCK,CD9,CDKL5,CDKN1A,CLASP2,COTL1,CREB1,CXCL12,DOCK1,DUSP10,E2F1,EFNB1,EGFR,EGR1,EGR3,ELMO2,ENPP2,ETV4,ETV5,EXTL3,EZR,FABP7,FAM107A,FARP2,FGF1,FGFR2,FGFR3,FIGN,FKBP5,FLT1,GAB1,GAS7,GFAP,GFRA1,GJB1,GPR12,GPR3,GRK5,GRM7,HMGCR,HMGCS1,IGF2,IKBKB,IL6R,IL6ST,ITGA1,ITGA4,KALRN,KITLG,KLF7,L1CAM,LAMA1,LRRK2,MAD1L1,MAFK,MA…	142
Cellular Development,Cellular Growth and Proliferation,Nervous System Development and Function,Tissue Development	Proliferation of neuronal cells	5.89E-22	5.12E-20	Decreased	-2.667	ACAP2,ACSL6,ADAM17,ADCYAP1,ADORA2A,ANGPT1,APLN,APOE,ARHGAP33,BCL2,BMP4,BMP6,BTG3,CAMK4,CAMKK2,CAT,CAV1,CCK,CCND1,Ccr5,CD9,CDKL5,CDKN1A,CEBPB,CLASP2,CNP,COLQ,COTL1,CPE,CREB1,CX3CR1,CXCL12,DAGLA,DOCK1,DUSP10,E2F1,EDN1,EFNB1,EGFR,EGR1,EGR3,ELMO2,EML1,ENPP2,ETV4,ETV5,EXTL3,EZR,FABP7,FAM107A,FARP2,FBLN5,FGF1,FGFR2,FGFR3,FIGN,FKBP5,FLT1,FZD8,GAB1,GAS7,GET4,GFAP,GFRA1,GH1,GJB1,GPR12,GPR3,GRK5,GRM7,HMGCR…	176
Cellular Development,Cellular Growth and Proliferation,Hematological System Development and Function,Lymphoid Tissue Structure and Development	Proliferation of mononuclear leukocytes	3.49E-10	1.30E-08	Decreased	-2.251	ADA,ADCYAP1,ADORA2A,AHCY,AIF1,AMACR,ANPEP,ANXA1,APOE,ARIH2,ATAD5,ATF6B,ATM,ATP6V0A2,BACH2,BBC3,BCL11A,BCL2,Bcl2a1a (includes others),BCL2L1,BCL6,BHLHE40,BID,Birc3,BLNK,BMP4,C1QBP,CALR,CAMK4,CARMIL2,CBS,CCL17,CCL19,CCL25,CCN2,CCND1,CCND2,Ccr5,CD14,CD37,CDKN1A,CEBPB,CFP,CHST3,CISH,CMTM7,CNR2,CREB1,CSF1R,CXCL12,DDIT4,DKK3,DMTF1,DNM2,DOCK8,DPP4,DUSP10,DUSP5,E2F1,EFNB1,EGR1,EGR3,EGR4,EPHB1,ETS1,ETS2,E…	193
Cellular Development,Cellular Growth and Proliferation,Hematological System Development and Function,Lymphoid Tissue Structure and Development	Proliferation of immune cells	4.52E-10	1.65E-08	Decreased	-2.248	ADA,ADAM17,ADCYAP1,ADORA2A,AHCY,AIF1,AMACR,ANPEP,ANXA1,APOE,ARIH2,ATAD5,ATF6B,ATM,ATP6V0A2,BACH2,BBC3,BCL11A,BCL2,Bcl2a1a (includes others),BCL2L1,BCL6,BHLHE40,BID,Birc3,BLNK,BMP4,C1QBP,CALR,CAMK4,CARMIL2,CAT,CBS,CCL17,CCL19,CCL25,CCN2,CCND1,CCND2,Ccr5,CD14,CD37,CDKN1A,CEBPB,CFP,CHST3,CISH,CMTM7,CNR2,CREB1,CSF1R,CXCL12,DCN,DDIT4,DKK3,DMTF1,DNM2,DOCK8,DPP4,DUSP10,DUSP5,E2F1,EFNB1,EGR1,EGR3,EGR4,EP…	203
Cellular Development,Cellular Growth and Proliferation	Cell proliferation of tumor cell lines	4.03E-25	3.96E-23	Decreased	-2.240	AARS2,ABHD5,ACAA2,ACSL4,ACSS2,ACSS3,ACVR1C,ADA,ADAM12,ADAM17,ADAMTS15,ADAMTS4,ADCYAP1,ADGRE5,ADGRG2,ADIPOR2,ADM,ADORA2A,ADORA2B,AFAP1,AFMID,AGT,AHCY,AIF1,AIM2,AKT2,ALDH1A2,ALG3,ALKBH3,ALOX5,AMACR,AMH,ANGPT2,ANGPTL2,ANGPTL4,ANXA1,ANXA6,APC,APIP,APLN,APOC1,APOE,ARHGEF2,ARIH2,ARL4D,ASCC3,ASIC2,ASS1,ATAD2,ATM,ATP2A2,ATR,ATXN10,AZIN2,BACE2,BAIAP2L1,BANP,BBC3,BCAR3,BCAS1,BCL11A,BCL2,BCL2L1,BCL6,BEND5,B…	666
Cellular Development,Cellular Growth and Proliferation,Nervous System Development and Function,Tissue Development	Outgrowth of neurites	9.68E-14	5.27E-12	Decreased	-2.226	ACAP2,ADAM17,ADCYAP1,ADORA2A,ANGPT1,APOE,ARHGAP33,BCL2,BMP4,BMP6,BTG3,CAT,CCK,CD9,CDKN1A,CREB1,CXCL12,DOCK1,E2F1,EFNB1,EGFR,EGR3,ELMO2,ENPP2,ETV4,ETV5,EXTL3,EZR,FAM107A,FGF1,FGFR2,FGFR3,FKBP5,GAB1,GAS7,GFAP,GFRA1,GJB1,GPR12,GPR3,GRK5,GRM7,HMGCR,IGF2,IKBKB,IL6ST,ITGA1,ITGA4,KITLG,KLF7,L1CAM,LAMA1,LRRK2,MAD1L1,MAFK,MAG,MAP3K5,MAPK7,MAPT,MARCHF8,MMP9,MYH10,MYH9,NGB,NGEF,NGF,NINJ2,NPAS4,NPTX1,NRCAM,N…	113
Cellular Development,Cellular Growth and Proliferation	Proliferation of blood cells	2.21E-09	7.33E-08	Decreased	-2.077	ACE,ADA,ADAM17,ADCYAP1,ADORA2A,AHCY,AIF1,AMACR,ANPEP,ANXA1,APC,APOE,ARIH2,ATAD5,ATF6B,ATM,ATP6V0A2,BACH2,BBC3,BCL11A,BCL2,Bcl2a1a (includes others),BCL2L1,BCL6,BHLHE40,BID,Birc3,BLNK,BMP4,C1QBP,CALR,CAMK4,CARMIL2,CAT,CBS,CCL17,CCL19,CCL25,CCN2,CCND1,CCND2,Ccr5,CD14,CD34,CD37,CDKN1A,CDKN1C,CEBPB,CFP,CHST3,CISH,CKS1B,CMTM7,CNR2,CREB1,CSF1R,CXCL12,DCN,DDIT4,DKK3,DMTF1,DNM2,DOCK8,DPP4,DUSP10,DUSP5,E2…	217
Cellular Growth and Proliferation,Lymphoid Tissue Structure and Development	Proliferation of lymphatic system cells	4.91E-10	1.78E-08	Decreased	-2.062	ADA,ADCYAP1,ADORA2A,AHCY,AIF1,AMACR,ANXA1,APOE,ARIH2,ATAD5,ATF6B,ATM,ATP6V0A2,BACH2,BBC3,BCL11A,BCL2,Bcl2a1a (includes others),BCL2L1,BCL6,BHLHE40,BID,Birc3,BLNK,BMP4,C1QBP,CALCA,CALR,CAMK4,CARMIL2,CBS,CCL17,CCL19,CCL25,CCN2,CCND1,CCND2,Ccr5,CD14,CD37,CDKN1A,CEBPB,CFP,CHST3,CISH,CMTM7,CNR2,CREB1,CSF1R,CXCL12,DDIT4,DKK3,DMTF1,DNM2,DOCK8,DPP4,DUSP10,DUSP5,E2F1,EFNB1,EGR1,EGR3,EGR4,EPHB1,ETS1,ETS2,E…	201
cellular growath and proliferation on bdl vs sham im disease and fun

## Sheet: BDL vs.Sham-Comparison2
				Comparison	Thalamus in BDL vs. Sham Mice
List of all enriched diseases and functions under the Nervous System Development and Function category that passed our enrichment cutoff of an FDR-adjusted p-value < 0.05 and an absolute predicted activation Z-score ≥ 2,
along with a detailed list of all associated molecules annotated for each disease and function.
Column2	Column3	Column4	Column5	Column6	Column7	Column8
Diseases or Functions Annotation	p-value	B-H p-value	Predicted Activation State	Activation z-score	Molecules	# Molecules
Development of neural cells	1.71E-39	2.81E-37	Decreased	-3.374	ACSL4,ADAM17,ADAM19,ADAMTS4,ADAMTSL4,ADCY1,ADCYAP1,ADGRB1,ADGRE5,ADORA2A,AGT,AGTR2,AKAP5,AMIGO2,ANGPT1,ANK2,ANK3,APC,APOE,ARC,ARHGAP33,ASIC2,ATP1B2,ATP8A2,ATXN10,AVIL,BCL11A,BCL2,BCL2L1,BMP4,BMP5,BSN,BTG3,C21orf91,C4a/C4b,CACNA1A,CACNB4,CADPS2,CALD1,CAMK1G,CAMK4,CAMKK2,CAPRIN1,CAV1,CBLN4,CCDC88A,CCK,CCL19,CCN2,CD93,CDH10,CDHR1,CDKL3,CDKL5,CDKN1A,CDKN1C,CFH,CHRDL1,CLASP2,CLMN,CNP,CNTN3,COBLL1,COL4…	343
Development of central nervous system	3.10E-25	3.06E-23	Decreased	-3.162	ADAMTS4,ADCYAP1,ADGRA2,ADGRB1,ADORA2A,AGTR2,AIM2,AK8,ALDH1A2,ANGPT1,ANK3,APLN,APOE,ASIC2,ATAT1,ATM,Atp1a2,ATP1B2,BCL2,BCL2L1,BHLHE22,BLOC1S2,BMP4,BMP5,BTD,CACNA1A,CBS,CCDC141,CCND1,CCND2,CD82,CD93,CDKN1C,CHST3,CITED2,CNBP,CNP,CNTN6,COL3A1,CREB1,CRELD1,CSF1R,CX3CR1,CXCL12,DAB1,DDIT4,DHCR7,DLC1,DNAH5,DNM2,DUSP10,DYNLL1,E2F1,EBF3,ECRG4,EDN1,EEF2K,EGFR,EIF2B3,ELOVL6,EML1,EN1,EN2,ENO3,ENPP1,ENPP2,EPHA…	233
Morphogenesis of neurons	5.35E-27	5.68E-25	Decreased	-3.120	ACSL4,ADAM17,ADAMTS4,ADCY1,ADCYAP1,ADGRB1,ADORA2A,AGT,AGTR2,AKAP5,ANGPT1,ANK2,ANK3,APC,APOE,ARC,ARHGAP33,ATP1B2,ATP8A2,ATXN10,AVIL,BCL11A,BCL2,BMP4,BMP5,BSN,BTG3,C21orf91,C4a/C4b,CACNA1A,CALD1,CAMK1G,CAMK4,CAMKK2,CAPRIN1,CAV1,CCDC88A,CCK,CCL19,CCN2,CDH10,CDHR1,CDKL3,CDKL5,CDKN1A,CLASP2,CLMN,CNP,CNTN3,COBLL1,CREB1,CREB3L2,CTNND1,CX3CR1,CXCL12,DAB1,DGKK,DIP2A,DMD,DNM2,DOCK1,DOCK10,DPYSL4,DST,EDN1,E…	251
Development of neurons	1.05E-35	1.49E-33	Decreased	-3.109	ACSL4,ADAM17,ADAM19,ADAMTS4,ADCY1,ADCYAP1,ADGRB1,ADGRE5,ADORA2A,AGT,AGTR2,AKAP5,AMIGO2,ANGPT1,ANK2,ANK3,APC,APOE,ARC,ARHGAP33,ASIC2,ATP1B2,ATP8A2,ATXN10,AVIL,BCL11A,BCL2,BCL2L1,BMP4,BMP5,BSN,BTG3,C21orf91,C4a/C4b,CACNA1A,CACNB4,CADPS2,CALD1,CAMK1G,CAMK4,CAMKK2,CAPRIN1,CAV1,CBLN4,CCDC88A,CCK,CCL19,CCN2,CDH10,CDHR1,CDKL3,CDKL5,CDKN1A,CDKN1C,CFH,CHRDL1,CLASP2,CLMN,CNP,CNTN3,COBLL1,COL4A5,COLQ,CREB1,…	323
Neuritogenesis	2.38E-26	2.47E-24	Decreased	-3.034	ACSL4,ADAM17,ADAMTS4,ADCY1,ADCYAP1,ADGRB1,ADORA2A,AGT,AGTR2,AKAP5,ANGPT1,ANK2,ANK3,APC,APOE,ARC,ARHGAP33,ATP1B2,ATP8A2,ATXN10,AVIL,BCL11A,BCL2,BMP4,BMP5,BSN,BTG3,C21orf91,C4a/C4b,CACNA1A,CALD1,CAMK1G,CAMK4,CAMKK2,CAPRIN1,CAV1,CCDC88A,CCK,CCL19,CCN2,CDH10,CDKL3,CDKL5,CDKN1A,CLASP2,CLMN,CNP,CNTN3,CREB1,CREB3L2,CTNND1,CX3CR1,CXCL12,DAB1,DGKK,DIP2A,DMD,DNM2,DOCK1,DOCK10,DPYSL4,DST,EDN1,EDN3,EDNRA,EEF…	247
Formation of brain	4.41E-17	2.97E-15	Decreased	-3.019	ADCYAP1,ADGRA2,ADGRB1,AGTR2,AIM2,AK8,ALDH1A2,ANK3,APOE,ATAT1,ATM,Atp1a2,ATP1B2,BCL2,BCL2L1,BHLHE22,BMP4,BMP5,CACNA1A,CBS,CCDC141,CCND1,CCND2,CD93,CDKN1C,CHST3,CNBP,CNP,COL3A1,CREB1,CRELD1,CSF1R,CX3CR1,CXCL12,DAB1,DDIT4,DHCR7,DLC1,DNAH5,DNM2,DYNLL1,E2F1,EBF3,EDN1,EEF2K,EGFR,ELOVL6,EML1,EN1,EN2,ENO3,ENPP2,EPHA4,EZH2,EZR,F3,FGF9,FGFR2,FGFR3,FGFRL1,FKTN,FOXA2,FZD6,G6PD,GALNS,GAMT,GLI1,GPR17,GPX4,GRIN…	173
Growth of neurites	6.99E-17	4.68E-15	Decreased	-3.013	ACAP2,ADAM17,ADCYAP1,ADORA2A,ANGPT1,APOE,ARHGAP33,BCL2,BMP4,BMP6,BTG3,CAMK4,CAT,CAV1,CCK,CD9,CDKL5,CDKN1A,CLASP2,COTL1,CREB1,CXCL12,DOCK1,DUSP10,E2F1,EFNB1,EGFR,EGR1,EGR3,ELMO2,ENPP2,ETV4,ETV5,EXTL3,EZR,FABP7,FAM107A,FARP2,FGF1,FGFR2,FGFR3,FIGN,FKBP5,FLT1,GAB1,GAS7,GFAP,GFRA1,GJB1,GPR12,GPR3,GRK5,GRM7,HMGCR,HMGCS1,IGF2,IKBKB,IL6R,IL6ST,ITGA1,ITGA4,KALRN,KITLG,KLF7,L1CAM,LAMA1,LRRK2,MAD1L1,MAFK,MA…	142
Proliferation of neuronal cells	5.89E-22	5.12E-20	Decreased	-2.667	ACAP2,ACSL6,ADAM17,ADCYAP1,ADORA2A,ANGPT1,APLN,APOE,ARHGAP33,BCL2,BMP4,BMP6,BTG3,CAMK4,CAMKK2,CAT,CAV1,CCK,CCND1,Ccr5,CD9,CDKL5,CDKN1A,CEBPB,CLASP2,CNP,COLQ,COTL1,CPE,CREB1,CX3CR1,CXCL12,DAGLA,DOCK1,DUSP10,E2F1,EDN1,EFNB1,EGFR,EGR1,EGR3,ELMO2,EML1,ENPP2,ETV4,ETV5,EXTL3,EZR,FABP7,FAM107A,FARP2,FBLN5,FGF1,FGFR2,FGFR3,FIGN,FKBP5,FLT1,FZD8,GAB1,GAS7,GET4,GFAP,GFRA1,GH1,GJB1,GPR12,GPR3,GRK5,GRM7,HMGCR…	176
Coordination	1.34E-10	5.26E-09	Decreased	-2.570	ABCD1,ABCD2,ACSL6,AKAP5,ALPL,ATP1B2,CACNA1G,CADPS2,CAMK4,CCND1,CCND2,CDC42EP4,CDKL5,CNTN6,COQ8A,CP,CPE,CPLX2,EMD,EN2,EPHA4,FA2H,FUCA1,GAL3ST1,GALNT14,GJB6,GJC2,GPR37,GPR37L1,GRIN2A,GRIN2B,GRM2,HEXA,HEXB,HFE,HLA-A,KALRN,L1CAM,LRTM2,MAG,MARVELD1,MYH10,NAB1,NES,NRCAM,PLCB4,PLP1,PRKN,PRRT2,PTGS2,PTPN4,RGS4,RTN4R,SHANK1,SHANK2,SHANK3,SLC2A1,SLC6A3,SPG7,SUN2,SURF1,TARDBP,TLR3,TRIM67,TRPC3,TTPA,VEGFA,VP…	69
Outgrowth of neurites	9.68E-14	5.27E-12	Decreased	-2.226	ACAP2,ADAM17,ADCYAP1,ADORA2A,ANGPT1,APOE,ARHGAP33,BCL2,BMP4,BMP6,BTG3,CAT,CCK,CD9,CDKN1A,CREB1,CXCL12,DOCK1,E2F1,EFNB1,EGFR,EGR3,ELMO2,ENPP2,ETV4,ETV5,EXTL3,EZR,FAM107A,FGF1,FGFR2,FGFR3,FKBP5,GAB1,GAS7,GFAP,GFRA1,GJB1,GPR12,GPR3,GRK5,GRM7,HMGCR,IGF2,IKBKB,IL6ST,ITGA1,ITGA4,KITLG,KLF7,L1CAM,LAMA1,LRRK2,MAD1L1,MAFK,MAG,MAP3K5,MAPK7,MAPT,MARCHF8,MMP9,MYH10,MYH9,NGB,NGEF,NGF,NINJ2,NPAS4,NPTX1,NRCAM,N…	113
Neurotransmission	1.17E-18	8.64E-17	Decreased	-2.141	ABCC9,ADARB1,ADCY1,ADCY8,ADORA2A,AKAP5,AMH,ANK3,APOE,ARC,ASIC2,Atp1a2,BCHE,BSN,CA8,CACNA1A,CACNA1C,CACNA1G,CACNA2D3,CACNB4,CAMK4,CCK,CDC42EP4,CDKL5,CHRNA6,CNP,CPLX2,CRHBP,CX3CR1,DHCR7,DMD,EGR3,EPHB1,EPS8,ERC1,ETV5,F2R,FBXO2,FOSB,GABRA4,GABRA5,GABRB2,GABRR2,GLRA1,GNA11,GPRASP2,GRIA4,GRIN2A,GRIN2B,GRM1,GRM2,GRM3,GRM4,GRM5,GRM7,HCN2,HCN3,HCN4,HCRTR1,HLA-A,HRH1,KALRN,KCNC4,KCNJ6,KCNJ9,KCNK2,KCNK3,KCN…	143
Long-term potentiation	1.72E-11	7.43E-10	Decreased	-2.055	ADCY1,ADCY8,ADORA2A,AKAP5,AMH,APOE,AQP4,ARC,CACNA1A,CACNA1C,CALCA,CAMK4,CAMKK2,CAPN1,CCDC88A,CPLX2,CREB1,CX3CR1,DAO,DPYSL4,DUSP4,EFNB1,EGFR,EGR1,ENPP1,EPHA4,FNDC5,GABRA5,GFAP,GRIA4,GRIN2A,GRIN2B,GRM1,GRM3,GRM5,GRM7,GRP,HMGCR,HTR2C,IGF2,ITSN1,KCNA4,KCNH3,LRRTM2,MAPT,MMP9,NCAN,NFKBIB,NGF,NPTX1,NR2E1,OPRM1,PCDH8,PCP4,PINK1,PPP1R1B,PRMT8,PTN,PTPN5,PTPRD,RARB,RASGRF1,RHOB,RIMS1,RTN4R,RYR3,SDS,SHANK2,S…	81

## Sheet: BDL+Anti-TNFa vs BDLComparison1
		Comparison	Thalamus in BDL + Anti-TNFa vs. BDL Mice
List of all enriched diseases and functions under the Cellular Growth and Proliferation category that passed our enrichment cutoff of an FDR-adjusted p-value < 0.05 and an absolute predicted activation Z-score ≥ 2,
along with a detailed list of all associated molecules annotated for each disease and function.
Column1	Column2	Column3	Column4	Column5	Column6	Column7	Column8
© 2000-2025 QIAGEN. All rights reserved.
Categories	Diseases or Functions Annotation	p-value	B-H p-value	Predicted Activation State	Activation z-score	Molecules	# Molecules
Cell Morphology,Cellular Assembly and Organization,Cellular Development,Cellular Function and Maintenance,Cellular Growth and Proliferation,Nervous System Development and Function,Organismal Development,Tissue Development	Branching of neurons	9.45E-06	2.20E-04	Increased	2.774	ADCYAP1,AKAP5,ARF6,BAIAP2,CAMKK2,CHN1,DRD1,EGR3,EPHA4,GRIN2A,ICAM5,ITPKA,KALRN,MEF2C,RGS14,TIAM1,TRPC3	17
Cell Morphology,Cellular Assembly and Organization,Cellular Development,Cellular Function and Maintenance,Cellular Growth and Proliferation,Embryonic Development,Nervous System Development and Function,Organismal Development,Tissue Development	Formation of dendritic spines	2.65E-05	5.14E-04	Increased	2.646	ARF6,BAIAP2,CHN1,EPHA4,ITPKA,KALRN,MEF2C,TIAM1,TRPC3	9
Cellular Development,Cellular Growth and Proliferation,Hematological System Development and Function,Hematopoiesis,Lymphoid Tissue Structure and Development,Tissue Development	Leukopoiesis	9.14E-04	8.55E-03	Increased	2.642	ACHE,ADCY7,ADCYAP1,AGT,ANKRD24,BCL11B,CD4,CD83,CEBPB,CELSR3,DRD1,EGR3,EPHA4,INF2,KITLG,LEF1,MEF2C,PAX6,PKNOX1,PPP3CA,PTK2B,RARB,RASGRP1,SH2B2	24
Cell Morphology,Cellular Assembly and Organization,Cellular Development,Cellular Function and Maintenance,Cellular Growth and Proliferation,Embryonic Development,Nervous System Development and Function,Organismal Development,Tissue Development	Branching of neurites	2.78E-05	5.34E-04	Increased	2.587	ADCYAP1,AKAP5,ARF6,BAIAP2,CAMKK2,CHN1,DRD1,EGR3,EPHA4,GRIN2A,ICAM5,ITPKA,KALRN,MEF2C,TIAM1,TRPC3	16
Cellular Development,Cellular Growth and Proliferation,Nervous System Development and Function,Organismal Development,Tissue Development	Development of neurons	6.32E-12	5.46E-10	Increased	2.581	ACHE,ADCYAP1,ADORA2A,AGT,AHI1,AKAP5,ARF6,BAIAP2,BCL11B,CAMK1D,CAMKK2,CCK,CHN1,CHRM1,CX3CL1,DRD1,EGR3,EPHA4,GRIN2A,GRIN2B,GRM1,ICAM5,ITPKA,KALRN,KITLG,MEF2C,NIN,NRTN,PAX6,PCP4,PLPPR4,PPP3CA,PTK2B,PTPN5,RGS14,SEMA7A,SERPINI1,SYNDIG1,THBS2,THBS4,TIAM1,TRPC3,ZBTB18	43
Cell Morphology,Cellular Assembly and Organization,Cellular Development,Cellular Function and Maintenance,Cellular Growth and Proliferation,Nervous System Development and Function,Organismal Development,Tissue Development	Neuritogenesis	1.24E-11	1.03E-09	Increased	2.541	ACHE,ADCYAP1,ADORA2A,AGT,AHI1,AKAP5,ARF6,BAIAP2,BCL11B,CAMK1D,CAMKK2,CCK,CHN1,CX3CL1,DRD1,EGR3,EPHA4,GRIN2A,GRM1,ICAM5,ITPKA,KALRN,MEF2C,NIN,NRTN,PAX6,PCP4,PLPPR4,PPP3CA,PTK2B,PTPN5,RGS14,SEMA7A,SERPINI1,THBS4,TIAM1,TRPC3	37
Cell Morphology,Cellular Assembly and Organization,Cellular Development,Cellular Function and Maintenance,Cellular Growth and Proliferation,Embryonic Development,Nervous System Development and Function,Organismal Development,Tissue Development	Dendritic growth/branching	1.14E-05	2.59E-04	Increased	2.328	ADCYAP1,AKAP5,ARF6,BAIAP2,CHN1,DRD1,EGR3,EPHA4,GRIN2A,ICAM5,ITPKA,KALRN,MEF2C,TIAM1,TRPC3	15
Cardiovascular System Development and Function,Cellular Development,Cellular Function and Maintenance,Cellular Growth and Proliferation,Organismal Development,Tissue Development	Proliferation of endothelial cells	1.74E-03	1.35E-02	Increased	2.302	ADAMTS2,AGT,ARF6,C3,EGR3,KITLG,MEF2C,MYO1B,SPARC,THBS2,THBS4,TIAM1	12
Cell Morphology,Cellular Assembly and Organization,Cellular Development,Cellular Function and Maintenance,Cellular Growth and Proliferation,Embryonic Development,Nervous System Development and Function,Organismal Development,Tissue Development	Morphogenesis of dendritic spines	5.89E-05	9.83E-04	Increased	2.236	BAIAP2,CHN1,EPHA4,ITPKA,KALRN,TIAM1	6
Cellular Development,Cellular Growth and Proliferation,Connective Tissue Development and Function,Organismal Development,Tissue Development	Development of connective tissue cells	5.08E-04	5.37E-03	Increased	2.170	BCL11B,CD4,CD83,COL11A1,DZIP1,KITLG,MEF2C,PAX6,PPP3CA,PTK2B,SPARC,TIAM1	12
Cardiovascular System Development and Function,Cellular Development,Cellular Function and Maintenance,Cellular Growth and Proliferation,Organismal Development,Tissue Development	Endothelial cell development	1.79E-03	1.39E-02	Increased	2.166	ADAMTS2,AGT,ARF6,C3,EGR3,KITLG,MEF2C,MYO1B,PTK2B,SPARC,THBS2,THBS4,TIAM1	13
Cellular Growth and Proliferation,Tissue Development	Proliferation of neural cells	5.70E-08	2.57E-06	Increased	2.153	ADCYAP1,ADORA2A,AGT,ARF6,BAIAP2,CAMKK2,CCK,CEBPB,CHN1,CHRM1,CX3CL1,DGKH,EGR3,GJC1,GPR6,ICAM5,IDE,KALRN,KITLG,NRTN,PAX6,PLPPR4,PTK2B,RARB,SEMA7A,SGPP2,TIAM1,TRPC3,ZBTB18	29

## Sheet: BDL+Anti-TNFa vs BDLComparison2
			Comparison	Thalamus in BDL + Anti-TNFa vs. BDL Mice
	List of all enriched diseases and functions under the Nervous System Development and Function category that passed our enrichment cutoff of an FDR-adjusted p-value < 0.05 and an absolute predicted activation Z-score ≥ 2,
	along with a detailed list of all associated molecules annotated for each disease and function.
Column2	Column3	Column4	Column5	Column6	Column7	Column8
Diseases or Functions Annotation	p-value	B-H p-value	Predicted Activation State	Activation z-score	Molecules	# Molecules
Branching of neurons	9.45E-06	2.20E-04	Increased	2.774	ADCYAP1,AKAP5,ARF6,BAIAP2,CAMKK2,CHN1,DRD1,EGR3,EPHA4,GRIN2A,ICAM5,ITPKA,KALRN,MEF2C,RGS14,TIAM1,TRPC3	17
Formation of dendritic spines	2.65E-05	5.14E-04	Increased	2.646	ARF6,BAIAP2,CHN1,EPHA4,ITPKA,KALRN,MEF2C,TIAM1,TRPC3	9
Branching of neurites	2.78E-05	5.34E-04	Increased	2.587	ADCYAP1,AKAP5,ARF6,BAIAP2,CAMKK2,CHN1,DRD1,EGR3,EPHA4,GRIN2A,ICAM5,ITPKA,KALRN,MEF2C,TIAM1,TRPC3	16
Development of neurons	6.32E-12	5.46E-10	Increased	2.581	ACHE,ADCYAP1,ADORA2A,AGT,AHI1,AKAP5,ARF6,BAIAP2,BCL11B,CAMK1D,CAMKK2,CCK,CHN1,CHRM1,CX3CL1,DRD1,EGR3,EPHA4,GRIN2A,GRIN2B,GRM1,ICAM5,ITPKA,KALRN,KITLG,MEF2C,NIN,NRTN,PAX6,PCP4,PLPPR4,PPP3CA,PTK2B,PTPN5,RGS14,SEMA7A,SERPINI1,SYNDIG1,THBS2,THBS4,TIAM1,TRPC3,ZBTB18	43
Neuritogenesis	1.24E-11	1.03E-09	Increased	2.541	ACHE,ADCYAP1,ADORA2A,AGT,AHI1,AKAP5,ARF6,BAIAP2,BCL11B,CAMK1D,CAMKK2,CCK,CHN1,CX3CL1,DRD1,EGR3,EPHA4,GRIN2A,GRM1,ICAM5,ITPKA,KALRN,MEF2C,NIN,NRTN,PAX6,PCP4,PLPPR4,PPP3CA,PTK2B,PTPN5,RGS14,SEMA7A,SERPINI1,THBS4,TIAM1,TRPC3	37
Excitatory postsynaptic potential	6.24E-11	4.78E-09	Increased	2.433	ADORA2A,AKAP5,BAIAP2,CHRM1,EGR3,EPHA4,GPRASP2,GRIN2A,GRIN2B,MEF2C,OTOF,PPP3CA,PTK2B,RARB,RGS4	15
Synaptic transmission of cells	4.69E-06	1.26E-04	Increased	2.401	ADORA2A,DRD1,GRIN2B,HOMER1,KALRN,PTK2B,SLC1A6	7
Coordination	1.06E-05	2.43E-04	Increased	2.377	AKAP5,CELSR3,DRD1,EPHA4,GPR88,GRIN2A,GRIN2B,KALRN,NRTN,PTPN4,RGS4,TRPC3	12
Dendritic growth/branching	1.14E-05	2.59E-04	Increased	2.328	ADCYAP1,AKAP5,ARF6,BAIAP2,CHN1,DRD1,EGR3,EPHA4,GRIN2A,ICAM5,ITPKA,KALRN,MEF2C,TIAM1,TRPC3	15
Synaptic transmission of pyramidal neurons	8.09E-06	1.96E-04	Increased	2.236	ADORA2A,DRD1,GRIN2B,HOMER1,KALRN	5
Morphogenesis of dendritic spines	5.89E-05	9.83E-04	Increased	2.236	BAIAP2,CHN1,EPHA4,ITPKA,KALRN,TIAM1	6
Synaptic transmission of central nervous system cells	3.83E-05	6.94E-04	Increased	2.219	ADORA2A,DRD1,GRIN2B,HOMER1,KALRN,SLC1A6	6
Neurotransmission	1.96E-17	3.90E-15	Increased	2.179	ADORA2A,AKAP5,BAIAP2,BAIAP3,CCK,CHRM1,CRHBP,DOC2A,DRD1,EGR3,GABRA4,GJC1,GPR88,GPRASP2,GRIN2A,GRIN2B,GRM1,HOMER1,KALRN,KCNAB1,KCNC4,KCNIP2,KCNMB4,KCNT1,NRGN,PDE7B,PLPPR4,PPP3CA,PRMT8,PTK2B,RARB,RGS14,RGS4,SLC1A6	34
Synaptic transmission	5.44E-14	7.02E-12	Increased	2.129	ADORA2A,AKAP5,BAIAP2,BAIAP3,CCK,CHRM1,CRHBP,DOC2A,DRD1,EGR3,GABRA4,GJC1,GRIN2A,GRIN2B,GRM1,HOMER1,KALRN,KCNC4,KCNMB4,NRGN,PDE7B,PLPPR4,PPP3CA,PRMT8,PTK2B,RGS14,SLC1A6	27
Neuroprotection	7.79E-07	2.74E-05	Increased	2.046	ACHE,ADORA2A,AGT,DGKH,GPR6,GRM1,NRTN,TTR	8
