# Supplementary material for: Thalamic homeostatic transcriptomic signatures are altered in a mouse model of cholestatic liver injury and are mitigated by systemic TNF neutralization
Source: Mol Brain. 2026 Apr 18;19:28. doi: 10.1186/s13041-026-01302-5 (PMC13097699; doi:10.1186/s13041-026-01302-5)
Supplement: Supplementary file 2 — Supplementary Material 2 [file 13041_2026_1302_MOESM2_ESM.xlsx]

## Sheet: BDL vs sham Neuro related
	Comparison	Thalamus in BDL vs. Sham Mice
List of all enriched pathways that passed our significance cutoff (FDR ≤ 0.05), filtered to the 'Neuronal System' and 'Neurotransmitters and Other Nervous System Signaling' categories, listed under the Reactome database and IPA Signaling Pathways database, respectively
Ingenuity Canonical Pathways	-log(B-H p-value)	Ratio	z-score	Molecules
Serotonin Receptor Signaling	6.97	1.91e-01	-2.226	ADCY1,ADCY4,ADCY8,ADRA2B,AKT2,BCL2,BST1,CACNA1A,CACNA1C,CACNA1G,CACNA2D3,CACNA2D4,CACNB4,CACNG4,CACNG5,CAV1,COPS5,CPE,CREB1,CREB3L2,CREB5,DDC,EDN1,FNBP1,GNA11,GNA12,GNAL,GNB1L,GNB3,GNG11,GPR37,H3c14,HTR2C,IL33,KALRN,KCNA5,KCNJ3,KCNJ5,KCNJ6,KCNJ9,KCNN3,KCNQ3,LCAT,LYN,MAOB,MAP2K5,MAP3K5,MAPK11,MAPT,MMP2,MMP9,MPDZ,NAPEPLD,NFKBIA,NOTUM,NRAS,PAK5,PIK3C2B,PIK3CD,PLA2G3,PLA2G4A,PLA2G4E,PLA2G7,PLCB4,PLCD…
Potassium Channels	6.64e00	3.11e-01	-2.121	ABCC9,GNB3,GNG11,GNGT2,HCN2,HCN3,HCN4,KCNA3,KCNA4,KCNA5,KCNA6,KCNAB3,KCNC4,KCNF1,KCNG2,KCNH3,KCNH7,KCNJ10,KCNJ12,KCNJ3,KCNJ5,KCNJ6,KCNJ9,KCNK13,KCNK2,KCNK3,KCNK4,KCNK9,KCNMB1,KCNN3,KCNQ3,KCNQ4
CREB Signaling in Neurons	6.21e00	1.74e-01	-4.126	ACKR1,ADCY1,ADCY4,ADCY8,ADGRA1,ADGRA2,ADGRB1,ADGRE1,ADGRE5,Adgrf2,ADGRF4,ADGRG2,ADGRL4,ADORA2A,ADORA2B,ADRA2B,AGTR2,AKT2,BMP6,CACNA1A,CACNA1C,CACNA1G,CACNA2D3,CACNA2D4,CACNB4,CACNG4,CACNG5,CAMK4,Ccr5,CNR2,CREB1,CREB3L2,CREB5,CX3CR1,EDNRA,EGFR,F2R,FGFR2,FGFR3,FLT1,FZD10,FZD2,FZD6,FZD7,FZD8,GHSR,GIPR,GNA11,GNA12,GNAL,GNB1L,GNB3,GNG11,GPR12,GPR139,GPR153,GPR17,GPR179,GPR3,GPR34,GPR37,GPR37L1,GPR4,GP…
Axonal Guidance Signaling	6.08e00	1.8e-01	NaN	ACE,ACE2,ADAM12,ADAM17,ADAM19,Adam1a,ADAMTS15,ADAMTS17,ADAMTS2,ADAMTS4,ADAMTS8,AKT2,BMP4,BMP5,BMP6,COPS5,CXCL12,DOCK1,EFNB1,EIF3F,EIF3H,EPHA1,EPHA3,EPHA4,EPHA6,EPHA8,EPHB1,FARP2,FES,FZD10,FZD2,FZD6,FZD7,FZD8,GLI1,GNA11,GNA12,GNAL,GNB1L,GNB3,GNG11,ITGA1,ITGA4,ITGA6,ITGAD,ITGAM,ITGB4,ITSN1,KALRN,KCNJ12,L1CAM,MAG,MMP15,MMP17,MMP2,MMP28,MMP9,NGEF,NGF,NOTUM,NRAS,NRP1,NTNG1,PAK5,PDGFC,PDGFD,PGF,PIK3C2B…
Endocannabinoid Neuronal Synapse Pathway	6.05e00	2.6e-01	-1.808	ADCY1,ADCY4,ADCY8,CACNA1A,CACNA1C,CACNA1G,CACNA2D3,CACNA2D4,CACNB4,CACNG4,CACNG5,CNR2,DAGLA,GNA11,GNAL,GNB1L,GNB3,GNG11,GRIA4,GRIN2A,GRIN2B,GRM1,GRM5,KCNJ3,KCNJ5,KCNJ6,KCNJ9,MAPK11,MAPK15,MAPK4,MAPK7,NAPEPLD,NOTUM,PLCB4,PLCD3,PLCD4,PLCE1,PTGS2,RIMS1
Glutaminergic Receptor Signaling Pathway (Enhanced)	6.02e00	2.02e-01	-4.185	ADCY1,ADCY4,ADCY8,AKT2,CACNA1A,CACNA1C,CACNA1G,CACNA2D3,CACNA2D4,CACNB4,CACNG4,CACNG5,CAMK4,CREB1,CREB3L2,CREB5,DGKK,GABRA2,GABRA4,GABRA5,GABRB1,GABRB2,GABRR2,GLUL,GNAL,GNB1L,GOT1L1,GRIA4,GRIN2A,GRIN2B,GRM1,GRM2,GRM3,GRM4,GRM5,GRM7,IKBKB,KCNK2,KCNK3,KCNK9,LCAT,MAPK11,NAPEPLD,NOTUM,PIK3C2B,PIK3CD,PLA2G3,PLA2G4A,PLA2G4E,PLA2G7,PLCB4,PLCD3,PLCD4,PLCE1,PLD5,PNPLA2,PNPLA3,PRKD3,SCN7A,SHANK1,SHANK2,SHA…
Myelination Signaling Pathway	5.31e00	1.95e-01	-2.898	ADAM17,AKT2,APC,BMP4,BMP5,BMP6,CNP,CNTN6,CREB1,CREB3L2,CREB5,DLC1,EGFR,ERBB3,FASN,FGFR2,FGFR3,FGFRL1,FZD10,FZD2,FZD6,FZD7,FZD8,GLI1,GNB1L,GPR17,GPR37,HDAC9,HMGCR,IDI1,ITGA6,ITGB4,LAMA1,LAMC1,LAMC2,LYN,MAG,MTHFD2,NDRG1,NGF,NRAS,OLIG1,OLIG2,OPRK1,PDGFC,PDGFD,PIK3C2B,PIK3CD,PLP1,PTPN11,RRAS2,Scd1,SLC16A1,SLC2A1,SMAD7,SMARCA4,SOX10,SREBF1,SREBF2,WNT11,WNT7A,WNT9A,XAF1,ZEB2
Neurovascular Coupling Signaling Pathway	5.31e00	2.16e-01	-1.857	ADORA2A,ADORA2B,CACNA1A,CACNA1C,CACNA1G,CACNA2D3,CACNA2D4,CACNB4,CACNG4,CACNG5,DAGLA,GABRA2,GABRA4,GABRA5,GABRB1,GABRB2,GABRR2,GRIA4,GRIN2A,GRIN2B,GRM1,GRM5,KCNJ10,KCNJ12,KCNJ3,KCNJ5,KCNJ6,KCNJ9,KCNMB1,KCNN3,LCAT,MAPT,NPR1,NT5C,PLA2G3,PLA2G4A,PLA2G4E,PLA2G7,PLCB4,PNPLA2,PNPLA3,PPP1R12A,PRKG1,PRKG2,PTGS2,RYR3,SLC16A1,SLCO2A1,STIM1,TRPC3
Opioid Signaling Pathway	5.23e00	2.03e-01	-2.480	ADCY1,ADCY4,ADCY8,AKT2,CACNA1A,CACNA1C,CACNA1G,CACNA2D3,CACNA2D4,CACNB4,CACNG4,CACNG5,CAMK1G,CAMK4,CREB1,CREB3L2,CREB5,EGR4,FOSB,GNA11,GNA12,GNAL,GNB1L,GNB3,GNG11,GRIN2A,GRIN2B,GRK3,GRK5,KCNJ3,KCNJ5,KCNJ6,KCNJ9,LEF1,LYN,MAP2K5,MAPK15,MAPK4,MAPK7,NFKBIA,NRAS,OPRK1,OPRM1,PDE1A,PDE1C,PRKD3,RGS16,RGS17,RGS20,RGS4,RGS5,RGS8,RRAS2,RYR3,SCN7A,TCF7L1,TH
GABAergic Receptor Signaling Pathway (Enhanced)	4.63e00	2.43e-01	2.058	ADCY1,ADCY4,ADCY8,CACNA1A,CACNA1C,CACNA1G,CACNA2D3,CACNA2D4,CACNB4,CACNG4,CACNG5,GABRA2,GABRA4,GABRA5,GABRB1,GABRB2,GABRR2,GLUL,GNAL,GNB1L,GNB3,GNG11,GOT1L1,GRIN2A,GRIN2B,KCNJ3,KCNJ5,KCNJ6,KCNJ9,NRXN1,SLC12A2,SLC38A2,SLC38A3,SLC6A1
Synaptogenesis Signaling Pathway	4.6e00	1.9e-01	-4.636	ADCY1,ADCY4,ADCY8,AKT2,APOE,CACNB4,CDH10,CDH12,CDH18,CDH19,CDH5,CDH6,CLASP2,CPLX2,CREB1,CREB3L2,CREB5,CTNND1,DAB1,EFNB1,EPHA1,EPHA3,EPHA4,EPHA6,EPHA8,EPHB1,GRIA4,GRIN2A,GRIN2B,GRM1,GRM2,GRM3,GRM4,GRM5,GRM7,ITSN1,KALRN,LRRTM2,LYN,MAPT,NECTIN3,NRAS,NRXN1,PIK3C2B,PIK3CD,RAPGEF1,RASGRF1,RRAS2,SHC3,SHE,SNCG,STX1A,STXBP3,STXBP4,SYN2,SYT13,SYT6,SYT7,THBS3,UNC13A
Ephrin Receptor Signaling	4.42e00	2.13e-01	-2.294	AKT2,ANGPT1,CREB1,CREB3L2,CREB5,CXCL12,EFNB1,EPHA1,EPHA3,EPHA4,EPHA6,EPHA8,EPHB1,FGF1,GNA11,GNA12,GNAL,GNB1L,GNB3,GNG11,GRIN2A,GRIN2B,ITGA1,ITGA4,ITGA6,ITGAD,ITGAM,ITGB4,ITSN1,KALRN,MAP4K4,NGEF,NRAS,PAK5,PDGFC,PDGFD,PGF,PTPN11,PTPN13,RAPGEF1,RRAS2,VEGFA,WIPF1
GABA receptor activation	4.09e00	3.17e-01	-2.524	ADCY1,ADCY4,ADCY8,GABRA2,GABRA4,GABRA5,GABRB1,GABRB2,GABRR2,GNAL,GNB3,GNG11,GNGT2,KCNJ10,KCNJ12,KCNJ3,KCNJ5,KCNJ6,KCNJ9
Synaptic Long Term Depression	3.94e00	2.07e-01	-4.003	CACNA1A,CACNA1C,CACNA1G,CACNA2D3,CACNA2D4,CACNB4,CACNG4,CACNG5,GNA11,GNA12,GNAL,GRIA4,GRM1,GRM2,GRM3,GRM4,GRM5,GRM7,LCAT,LYN,NOTUM,NPR1,NRAS,NT5C,PLA2G3,PLA2G4A,PLA2G4E,PLA2G7,PLCB4,PLCD3,PLCD4,PLCE1,PNPLA2,PNPLA3,PPP1R17,PPP2R3A,PRKD3,PRKG1,PRKG2,RRAS2,RYR3
Neurexins and neuroligins	3.31e00	2.98e-01	-3.638	BEGAIN,EPB41L2,GRIN2A,GRIN2B,GRM1,GRM5,HOMER2,LIN7A,LIN7B,LRRTM2,NRXN1,PDLIM5,SHANK1,SHANK2,SHANK3,STX1A,SYT7
Circadian Rhythm Signaling	3.28e00	1.81e-01	NaN	ADCY1,ADCY4,ADCY8,ADCYAP1,BHLHE40,CACNA1A,CACNA1C,CACNA1G,CACNA2D3,CACNA2D4,CACNB4,CACNG4,CACNG5,CIRBP,CREB1,CREB3L2,CREB5,CRY1,GNA11,GNB1L,GNB3,GNG11,GRIA4,GRIN2A,GRIN2B,GRP,H3c14,HSF1,LYN,MAP2K5,NFIL3,NGF,NOTUM,NPR1,NR1D1,NRAS,NT5C,PLCB4,PLCD3,PLCD4,PLCE1,PRKD3,PRKG1,PRKG2,PTGDS,RORA,RORC,RRAS2,RYR3
Dopamine-DARPP32 Feedback in cAMP Signaling	3.26e00	2.02e-01	-2.985	ADCY1,ADCY4,ADCY8,ATP2A2,ATP2A3,CACNA1A,CACNA1C,CACNA2D3,CACNA2D4,CACNB4,CACNG4,CACNG5,CAMK4,CAMKK1,CAMKK2,CREB1,CREB3L2,CREB5,GRIN2A,GRIN2B,KCNJ10,KCNJ12,KCNJ3,KCNJ5,KCNJ6,KCNJ9,NOTUM,PLCB4,PLCD3,PLCD4,PLCE1,PPP1R1B,PPP2R3A,PRKD3,PRKG1,PRKG2
GABA Receptor Signaling	3.15e00	2.18e-01	NaN	ADCY1,ADCY4,ADCY8,CACNA1A,CACNA1C,CACNA1G,CACNA2D3,CACNA2D4,CACNB4,CACNG4,CACNG5,GABRA2,GABRA4,GABRA5,GABRB1,GABRB2,GABRR2,GNA11,GNA12,GNAL,GNB1L,GNB3,GNG11,GPR37,KCNN3,KCNQ3,RPS27A,SLC6A1,UBA52
Amyotrophic Lateral Sclerosis Signaling	2.96e00	2.22e-01	-1.213	BCL2,BCL2L1,BID,Birc3,CACNA1A,CACNA1C,CACNA2D3,CACNA2D4,CACNB4,CACNG4,CACNG5,CAPN1,CAPN3,CAPN6,CAT,CCS,GLUL,GRIA4,GRIN2A,GRIN2B,PDGFC,PGF,PIK3C2B,PIK3CD,SSR4,VEGFA
Neuropathic Pain Signaling in Dorsal Horn Neurons	2.76e00	2.28e-01	-3.545	CAMK1G,CAMK4,CREB1,GPR37,GRIA4,GRIN2A,GRIN2B,GRM1,GRM2,GRM3,GRM4,GRM5,GRM7,KCNN3,KCNQ3,NOTUM,PIK3C2B,PIK3CD,PLCB4,PLCD3,PLCD4,PLCE1,PRKD3
Huntington's Disease Signaling	2.74e00	1.71e-01	-1.877	AKT2,ARFIP2,BCL2L1,CAPN1,CAPN3,CAPN6,CASQ1,CPLX2,CREB1,CREB3L2,CREB5,DNM2,EGFR,GNA11,GNB1L,GNB3,GNG11,GRIN2B,GRM1,GRM5,HDAC9,HSPA1A,Hspa1b,HSPA4,HSPA5,NGF,PIK3C2B,PIK3CD,PLCB4,PRKD3,PSMA7,PSMB10,PSMB2,PSMB3,PSMB7,PSMB9,PSMD4,PSMD9,PSME1,PSMF1,RCOR1,RCOR3,RPS27A,SGK1,SHC3,SHE,STX1A,TGM2,UBA52
Neuroinflammation Signaling Pathway	2.6e00	1.64e-01	-2.967	ACVR1C,AKT2,BACE2,BCL2,Birc3,BIRC6,CREB1,CREB3L2,CREB5,CSF1R,CX3CR1,CXCL12,GABRA2,GABRA4,GABRA5,GABRB1,GABRB2,GABRR2,GJB1,GLUL,GRIN2A,GRIN2B,HLA-A,ICAM1,IKBKB,IL1R1,IL6R,IRF3,KCNJ3,KCNJ5,KCNJ6,KCNJ9,MAPK11,MAPK15,MAPK4,MAPK7,MAPT,MFGE8,MMP9,NGF,P2RX7,PIK3C2B,PIK3CD,PLA2G3,PLA2G4A,PLA2G4E,PTGS2,Pycard,SLC6A1,STAT1,SYK,TLR3,TLR7,TREM2
Orexin Signaling Pathway	2.49e00	1.74e-01	-1.852	ADCY1,ADCY4,ADCY8,AKT2,ATP6V0A2,ATP6V0E1,ATP6V1E1,ATP6V1G1,CACNA1A,CACNA1C,CACNA1G,CACNA2D3,CACNA2D4,CACNB4,CACNG4,CACNG5,DAGLA,GNB1L,GNB3,GNG11,HCRTR1,KCNJ3,KCNJ5,KCNJ6,KCNJ9,MAPK11,NOTUM,PIK3C2B,PIK3CD,PIP5KL1,PLA2G3,PLA2G4A,PLA2G4E,PLCB4,PLCD3,PLCD4,PLCE1,PRKD3,PTPN11,SLC2A4,SLC8A1,TRPC3
Docosahexaenoic Acid (DHA) Signaling	2.46e00	1.71e-01	-3.086	ADCY1,ADCY4,ADCY8,AKT2,BCL2,BCL2L1,BID,BMP6,CAT,CCND1,CREB1,CREB3L2,CREB5,FABP7,GNB1L,GRIN2B,LCAT,MFSD2A,NOTUM,PIK3C2B,PIK3CD,PLA2G3,PLA2G4A,PLA2G4E,PLA2G7,PLCB4,PLCD3,PLCD4,PLCE1,PNPLA2,PNPLA3,PRKD3,PTGS2,SPTBN1,SPTBN5,STX1A,STXBP3,STXBP4,SYT13,SYT6,SYT7,TGFA,VEGFA
Oxytocin in Brain Signaling Pathway	2.37e00	1.79e-01	-3.087	ADCYAP1,AKT2,CACNA1A,CACNA1C,CACNA1G,CACNA2D3,CACNA2D4,CACNB4,CACNG4,CACNG5,CAMKK1,CAMKK2,CREB1,CREB3L2,CREB5,EGFR,GNA11,GNAL,GNB1L,GNB3,GNG11,LCAT,MAPK7,MEF2C,NRAS,PIK3C2B,PIK3CD,PLA2G3,PLA2G4A,PLA2G4E,PLA2G7,PNPLA2,PNPLA3,PRKD3,PTGS2,RRAS2
Synaptic Long Term Potentiation	2.3e00	2.02e-01	-3.411	ADCY1,ADCY8,CACNA1C,CAMK4,CREB1,CREB3L2,CREB5,GNA11,GRIA4,GRIN2A,GRIN2B,GRM1,GRM2,GRM3,GRM4,GRM5,GRM7,NOTUM,NRAS,PLCB4,PLCD3,PLCD4,PLCE1,PRKD3,RRAS2
Gustation Pathway	2.3e00	1.75e-01	-1.521	ABCC9,ABHD2,ADCY1,ADCY4,ADCY8,ASIC2,CACNA1A,CACNA1C,CACNA1G,CACNA2D3,CACNA2D4,CACNB4,CACNG4,CACNG5,GABRA2,GABRA4,GABRA5,GABRB1,GABRB2,GABRR2,GNB3,GPR37,KCNJ12,KCNN3,KCNQ3,LIPA,LPL,LRRC8A,LRRC8B,NOTUM,P2RX7,P2RY12,P2RY13,PKD2L1,SCN7A,SLC2A4,STIM1
CDK5 Signaling	2.18e00	2.08e-01	-2.982	ADCY1,ADCY4,ADCY8,CACNA1A,CAPN1,EGR1,FOSB,GNAL,ITGA6,LAMA1,LAMC1,LAMC2,MAPK11,MAPK15,MAPK4,MAPK7,MAPT,NGF,NRAS,PPP1R1B,PPP2R3A,RRAS2
Parkinson's Signaling Pathway	1.97e00	1.55e-01	-2.236	ACTA2,ALDH1A2,ALDH1L2,ALDH6A1,ATP6V0A2,ATP6V0E1,ATP6V1E1,ATP6V1G1,CACNA1A,CACNA1C,CACNA1G,CACNA2D3,CACNA2D4,CACNB4,CACNG4,CACNG5,CNR2,DDC,EDA,FCGR1A,Fcgr3,GPR37,GRIA4,GRIN2A,GRIN2B,HSPA5,IL33,LRRK2,MAOB,MAPK11,NDUFA4,NDUFB4,NDUFB9,NDUFV1,NQO1,PINK1,PRKN,Pycard,RPS27A,SLC18A2,SLC40A1,SLC6A3,SMOX,TH,TLR3,TLR7,TOMM20,UBA52,UCHL1
Autism Signaling Pathway	1.78e00	1.52e-01	-2.534	AKT2,ALDH1A2,ALDH1L2,ALDH6A1,APC,CACNA1A,CACNA1C,CACNA2D3,CACNA2D4,CACNB4,CACNG4,CACNG5,CAMKK1,CAMKK2,CBS,DHCR7,EDA,FZD10,FZD2,FZD6,FZD7,FZD8,GLI1,GNB1L,GRIN2A,GRIN2B,GRM1,GRM2,GRM3,GRM4,GRM5,GRM7,HLA-A,IGF2,IL33,LEF1,NRAS,NRXN1,PIK3C2B,PIK3CD,RARB,RRAS2,SHANK3,TCF7L1,WNT11,WNT7A,WNT9A
Glutamate Receptor Signaling	1.76e00	2.21e-01	-2.449	GLUL,GNB1L,GNB3,GNG11,GRIA4,GRIN2A,GRIN2B,GRM1,GRM2,GRM3,GRM4,GRM5,GRM7,HOMER2,SLC17A8
Endocannabinoid Developing Neuron Pathway	1.63e00	1.8e-01	-0.655	ADCY1,ADCY4,ADCY8,AKT2,CCND1,CNR2,CREB1,CREB3L2,CREB5,GNAL,GNB1L,GNB3,GNG11,MAP2K5,MAPK11,MAPK15,MAPK4,MAPK7,NRAS,PIK3C2B,PIK3CD,RAP1GAP,RRAS2
Semaphorin Neuronal Repulsive Signaling Pathway	1.49e00	1.7e-01	-0.209	AKT2,DPYSL4,FARP2,FES,ITGA1,ITGA4,ITGA6,ITGAD,ITGAM,ITGB4,MAP2K5,MAPT,NCAN,NRP1,PAK5,PIK3C2B,PIK3CD,PLXNA3,PPP1R12A,PRKG1,PRKG2,SEMA3E,SEMA4D,SEMA6D,VCAN
Acetylcholine Receptor Signaling Pathway	1.38e00	1.57e-01	-3.772	ADAM17,ADAM19,ADCY1,ADCY4,ADCY8,AKT2,BCL2,CACNA1A,CACNA1C,CACNA1G,CACNA2D3,CACNA2D4,CACNB4,CACNG4,CACNG5,CASQ1,CHRNA6,CREB1,CREB3L2,CREB5,GNA11,GNAL,NOTUM,PIK3C2B,PIK3CD,PLCB4,PLCD3,PLCD4,PLCE1,PRKD3,TH
GNRH Signaling	1.32e00	1.55e-01	-2.982	ADCY1,ADCY4,ADCY8,CACNA1A,CACNA1C,CACNA1G,CACNA2D3,CACNA2D4,CACNB4,CACNG4,CACNG5,CREB1,CREB3L2,CREB5,EGFR,EGR1,GNA11,GNB1L,GNB3,GNG11,MAP3K5,MAP3K6,MAPK11,MAPK7,MMP2,NRAS,PAK5,PLCB4,PRKD3,RRAS2

## Sheet: BDLvs.Sham Growth-proliferation
	Comparison	Thalamus in BDL vs. Sham Mice
List of all enriched pathways passing our significance cutoff (FDR ≤ 0.05), filtered by the categories Cell Cycle Regulation, Cellular Growth, Proliferation and Development, and Growth Factor Signaling, as listed in the IPA Signaling Pathways database.
Ingenuity Canonical Pathways	-log(B-H p-value)	Ratio	z-score	Molecules
Ingenuity Canonical Pathways	-log(B-H p-value)	Ratio	z-score	Molecules
EIF2 Signaling	9.51e00	2.61e-01	2.335	ACTA2,AGO3,AKT2,BCL2,CCND1,EIF2B3,EIF2S3,EIF3E,EIF3F,EIF3H,EIF3M,EIF4A2,EIF5,HSPA5,MYCN,NKX6-2,NRAS,PIK3C2B,PIK3CD,PPP1R15A,RPL10,RPL10A,RPL11,RPL13A,RPL14,RPL17,RPL18,RPL18A,RPL19,RPL22,RPL22L1,RPL3,RPL32,RPL35A,RPL36,RPL36A,RPL37A,RPL39,RPL4,RPL7,RPL8,RPS13,RPS14,RPS15,RPS15A,RPS16,RPS18,RPS19,RPS20,RPS21,RPS26,RPS27,RPS27A,RPS3A,RPS4X,RPS5,RPS7,RPS9,RRAS2,SREBF1,UBA52,VEGFA
CREB Signaling in Neurons	6.21e00	1.74e-01	-4.126	ACKR1,ADCY1,ADCY4,ADCY8,ADGRA1,ADGRA2,ADGRB1,ADGRE1,ADGRE5,Adgrf2,ADGRF4,ADGRG2,ADGRL4,ADORA2A,ADORA2B,ADRA2B,AGTR2,AKT2,BMP6,CACNA1A,CACNA1C,CACNA1G,CACNA2D3,CACNA2D4,CACNB4,CACNG4,CACNG5,CAMK4,Ccr5,CNR2,CREB1,CREB3L2,CREB5,CX3CR1,EDNRA,EGFR,F2R,FGFR2,FGFR3,FLT1,FZD10,FZD2,FZD6,FZD7,FZD8,GHSR,GIPR,GNA11,GNA12,GNAL,GNB1L,GNB3,GNG11,GPR12,GPR139,GPR153,GPR17,GPR179,GPR3,GPR34,GPR37,GPR37L1,GPR4,GP…
Myelination Signaling Pathway	5.31e00	1.95e-01	-2.898	ADAM17,AKT2,APC,BMP4,BMP5,BMP6,CNP,CNTN6,CREB1,CREB3L2,CREB5,DLC1,EGFR,ERBB3,FASN,FGFR2,FGFR3,FGFRL1,FZD10,FZD2,FZD6,FZD7,FZD8,GLI1,GNB1L,GPR17,GPR37,HDAC9,HMGCR,IDI1,ITGA6,ITGB4,LAMA1,LAMC1,LAMC2,LYN,MAG,MTHFD2,NDRG1,NGF,NRAS,OLIG1,OLIG2,OPRK1,PDGFC,PDGFD,PIK3C2B,PIK3CD,PLP1,PTPN11,RRAS2,Scd1,SLC16A1,SLC2A1,SMAD7,SMARCA4,SOX10,SREBF1,SREBF2,WNT11,WNT7A,WNT9A,XAF1,ZEB2
Bone Mineralization Signaling Pathway	4.4e00	2.36e-01	-2.058	ALPL,ATP2B1,CLDN14,COL1A1,COL1A2,COL3A1,ENPP1,FGF1,FGF22,FGF9,FGFR2,FGFR3,FGFRL1,FZD10,FZD2,FZD6,FZD7,FZD8,GNA11,IGF2,LEF1,NHERF1,NOTUM,PLCB4,PLCD3,PLCD4,PLCE1,PRL,SLC8A1,SP7,TCF7L1,WNT11,WNT7A,WNT9A
Hepatic Fibrosis Signaling Pathway	4.18e00	1.73e-01	-0.944	ACTA2,ACVR1C,AGT,AKT2,APC,BCL2,CACNA1A,CACNA1C,CACNA2D3,CACNA2D4,CACNB4,CACNG4,CACNG5,CCDC88A,CCN2,CCND1,CEBPB,COL1A1,COL1A2,COL3A1,CREB1,CREB3L2,CREB5,EDN1,EDNRA,EZH2,FLT1,FNBP1,FTH1,FZD10,FZD2,FZD6,FZD7,FZD8,GLI1,ICAM1,IKBKB,IL17RA,IL1R1,IL33,ITGA1,ITGA4,ITGA6,ITGAD,ITGAM,ITGB4,KDR,LEF1,MAP2K5,MAPK11,NFKBIA,NFKBIB,NRAS,PDGFC,PDGFD,PGF,PIK3C2B,PIK3CD,PRKD3,RHOB,RHOBTB1,RHOJ,RHOU,RRAS2,SMAD7,TCF7…
mTOR Signaling	3.84e00	2.01e-01	-1.069	AKT2,DDIT4,EIF3E,EIF3F,EIF3H,EIF3M,EIF4A2,EIF4B,FNBP1,GNB1L,NAPEPLD,NRAS,PDGFC,PGF,PIK3C2B,PIK3CD,PLD5,PPP2R3A,PRKD3,PRR5L,RHOB,RHOBTB1,RHOJ,RHOU,RPS13,RPS14,RPS15,RPS15A,RPS16,RPS18,RPS19,RPS20,RPS21,RPS26,RPS27,RPS27A,RPS3A,RPS4X,RPS5,RPS7,RPS9,RRAS2,VEGFA
Regulation of eIF4 and p70S6K Signaling	3.43e00	2.02e-01	-2.646	AGO3,AKT2,EIF2B3,EIF2S3,EIF3E,EIF3F,EIF3H,EIF3M,EIF4A2,ITGA1,ITGA4,ITGA6,ITGAD,ITGAM,ITGB4,MAPK11,NRAS,PIK3C2B,PIK3CD,PPP2R3A,RPS13,RPS14,RPS15,RPS15A,RPS16,RPS18,RPS19,RPS20,RPS21,RPS26,RPS27,RPS27A,RPS3A,RPS4X,RPS5,RPS7,RPS9,RRAS2
Adrenomedullin signaling pathway	2.58e00	1.83e-01	-1.372	ADCY1,ADCY4,ADCY8,ADM,AKT2,BCL2,CEBPB,CFH,CRCP,GNA11,GPR37,IL33,KCNN3,KCNQ3,MAP2K5,MAPK11,MAPK15,MAPK4,MAPK7,MMP2,NOTUM,NPR1,NRAS,NT5C,PIK3C2B,PIK3CD,PLCB4,PLCD3,PLCD4,PLCE1,PRKG1,PRKG2,RAMP2,RAMP3,RRAS2,SHC3,SHE
BBSome Signaling Pathway	2.52e00	1.5e-01	-2.462	ACKR1,ADGRA1,ADGRA2,ADGRB1,ADGRE1,ADGRE5,Adgrf2,ADGRF4,ADGRG2,ADGRL4,ADORA2A,ADORA2B,ADRA2B,AGTR2,CBX7,Ccr5,CNR2,CX3CR1,CXCL12,EDNRA,EZH2,F2R,FZD10,FZD2,FZD6,FZD7,FZD8,GHSR,GIPR,GLI1,GPR12,GPR139,GPR153,GPR17,GPR179,GPR3,GPR34,GPR37,GPR37L1,GPR4,GPR63,GPR89A,GRM1,GRM2,GRM3,GRM4,GRM5,GRM7,HCRTR1,HRH1,HRH3,HTR2C,IFT172,IFT27,INVS,LPAR1,MAPK11,MCHR1,MKKS,NPY1R,NPY5R,NTSR2,OPRK1,OPRM1,P2RY12,P2RY13,P…
DHCR24 Signaling Pathway	2.37e00	1.96e-01	-1.732	AGT,AKT2,APOC1,APOC3,APOD,APOE,C4a/C4b,CYP51A1,DHCR7,HMGCR,LCAT,MAPT,NRAS,PDGFC,PDGFD,PIK3C2B,PIK3CD,PLTP,PON3,PRKD3,RRAS2,SC5D,SREBF1,SREBF2,TF,THRA,TM7SF2,TTR
CDK5 Signaling	2.18e00	2.08e-01	-2.982	ADCY1,ADCY4,ADCY8,CACNA1A,CAPN1,EGR1,FOSB,GNAL,ITGA6,LAMA1,LAMC1,LAMC2,MAPK11,MAPK15,MAPK4,MAPK7,MAPT,NGF,NRAS,PPP1R1B,PPP2R3A,RRAS2
HOTAIR Regulatory Pathway	2.1e00	1.82e-01	-1.512	AGO3,AKT2,CDKN1A,COL1A1,COL1A2,COL3A1,EZH2,FOXA1,H3c14,HSF1,ICAM1,JAM2,KMT2C,LEF1,MMP15,MMP17,MMP2,MMP28,MMP9,NFKBIA,PIK3C2B,PIK3CD,RBBP7,RCOR1,TCF7L1,VIM,WIF1,WNT11,WNT7A,WNT9A
Senescence Pathway	1.95e00	1.56e-01	-1.265	ACVR1C,AKT2,ATM,ATR,BHLHE40,CACNA1A,CACNA1C,CACNA2D3,CACNA2D4,CACNB4,CACNG4,CACNG5,CAPN1,CAPN3,CAPN6,CAT,CBX7,CCND1,CCND2,CDKN1A,CEBPB,DMTF1,E2F1,ETS1,ETS2,EZH2,HIPK2,IKBKB,IRF3,KAT2B,MAP2K5,MAPK15,MAPK4,MAPK7,NRAS,PARP1,PCGF2,PCGF6,PDK2,PDK4,PIK3C2B,PIK3CD,PPP2R3A,RBL1,RRAS2,SMAD7,STING1
Gap Junction Signaling	1.9e00	1.52e-01	-0.714	ACTA2,ADCY1,ADCY4,ADCY8,AKT2,CACNA1G,CAV1,CCND1,CREB1,CREB3L2,CREB5,DAGLA,EGFR,GJB1,GJB6,GJC2,GJC3,GPR37,GRIA4,HTR2C,KCNN3,KCNQ3,LEF1,LPAR1,MAP2K5,MAP3K5,MAPK7,NOTUM,NPR1,NRAS,NT5C,P2RY12,P2RY13,PIK3C2B,PIK3CD,PLA2G3,PLA2G4A,PLA2G4E,PLCB4,PLCD3,PLCD4,PLCE1,PRKD3,PRKG1,PRKG2,PTPRM,RRAS2,SP7,TCF7L1,TJP1,Tubb2b
Relaxin Signaling	1.9e00	1.79e-01	-2.324	ADCY1,ADCY4,ADCY8,AKT2,CREB1,ENPP1,ENPP6,GNA11,GNA12,GNAL,GNB1L,GNB3,GNG11,MMP9,NAPEPLD,NFKBIA,NFKBIB,NPR1,NT5C,PDE11A,PDE1A,PDE1C,PDE8A,PDE9A,PIK3C2B,PIK3CD,RXFP1,VEGFA
Regulation of the Epithelial Mesenchymal Transition by Growth Factors Pathway	1.9e00	1.7e-01	-2.268	AKT2,CDH12,DOCK10,EGFR,EGR1,ETS1,FGF1,FGF22,FGF9,FGFR2,FGFR3,FGFRL1,GAB1,HSF1,IKBKB,IL6R,MAP2K5,MAPK11,MEST,MMP2,MMP9,NRAS,PDGFC,PDGFD,PIK3C2B,PIK3CD,PTPN11,RRAS2,SHC3,SHE,VIM,WWTR1,ZEB2
BEX2 Signaling Pathway	1.74e00	2.07e-01	-1.698	AKT2,BBC3,BCL2,CCND1,CDKN1A,LDB1,LEF1,MMP2,NFKBIA,NGF,NHLH2,PDGFC,PGF,PPP2R3A,SWAP70,TCF7L1,VEGFA
Sertoli Cell-Sertoli Cell Junction Signaling	1.74e00	1.58e-01	-2.137	ACTA2,ACTN3,AKT2,CDH10,CDH12,CDH18,CDH19,CDH5,CDH6,CLDN1,CLDN14,CREB1,CREB3L2,CREB5,EGFR,EPN3,ICAM1,IL1R1,ITGA6,JAM2,LAMA1,LAMC1,LAMC2,MAP3K5,MAP3K6,MAPK11,NECTIN2,NECTIN3,NRAS,PAK5,PIK3C2B,PIK3CD,PLS1,RRAS2,SPTBN1,TJAP1,TJP1,Tubb2b,VCL
Regulation of Cellular Mechanics by Calpain Protease	1.74e00	2.02e-01	-1.414	ACTN3,CAPN1,CAPN3,CAPN6,CCND1,CCND2,EGFR,EZR,ITGA1,ITGA4,ITGA6,ITGAD,ITGAM,ITGB4,NRAS,RRAS2,TLN2,VCL
Endocannabinoid Developing Neuron Pathway	1.63e00	1.8e-01	-0.655	ADCY1,ADCY4,ADCY8,AKT2,CCND1,CNR2,CREB1,CREB3L2,CREB5,GNAL,GNB1L,GNB3,GNG11,MAP2K5,MAPK11,MAPK15,MAPK4,MAPK7,NRAS,PIK3C2B,PIK3CD,RAP1GAP,RRAS2
ILK Signaling	1.61e00	1.62e-01	-1.177	ACTA2,ACTN3,AKT2,CCND1,CREB1,CREB3L2,CREB5,DOCK1,FNBP1,ITGB4,LEF1,LIMS2,MMP9,MYH10,MYH14,MYH7B,MYH9,PDGFC,PGF,PIK3C2B,PIK3CD,PPP1R12A,PPP2R3A,PTGS2,RHOB,RHOBTB1,RHOJ,RHOU,TGFB1I1,VCL,VEGFA,VIM
HGF Signaling	1.52e00	1.76e-01	-2.324	AKT2,CCND1,CDKN1A,DOCK1,ETS1,ETS2,GAB1,ITGA1,ITGA4,ITGA6,ITGAD,ITGAM,ITGB4,MAP3K5,MAP3K6,NRAS,PIK3C2B,PIK3CD,PRKD3,PTGS2,PTPN11,RAPGEF1,RRAS2
VEGF Signaling	1.41e00	1.86e-01	-1.500	ACTA2,ACTN3,AKT2,BCL2,BCL2L1,EIF2B3,EIF2S3,FLT1,KDR,NRAS,PDGFC,PGF,PIK3C2B,PIK3CD,PTPN11,RRAS2,VCL,VEGFA
PI3K/AKT Signaling	1.33e00	1.55e-01	-1.147	AKT2,BCL2,BCL2L1,CCND1,CDKN1A,GAB1,HSP90B1,IKBKB,IL10RB,IL12RB1,IL17RA,IL1R1,IL6R,IL6ST,INPP5B,INPP5K,ITGA1,ITGA4,ITGA6,ITGAD,ITGAM,ITGB4,MAP3K5,NFKBIA,NFKBIB,NRAS,PIK3CD,PPP2R3A,PTGS2,RRAS2,THEM4
Integrin Signaling	1.31e00	1.52e-01	-2.646	ACTA2,ACTN3,AKT2,BCAR3,CAPN1,CAPN3,CAPN6,CAV1,DOCK1,FNBP1,ITGA1,ITGA4,ITGA6,ITGAD,ITGAM,ITGB4,NRAS,PAK5,PIK3C2B,PIK3CD,PPP1R12A,RAPGEF1,RHOB,RHOBTB1,RHOJ,RHOU,RRAS2,TLN2,TNK2,TSPAN4,VCL,WIPF1
FGF Signaling	1.31e00	1.86e-01	-1.604	AKT2,CREB1,CREB3L2,CREB5,FGF1,FGF22,FGF9,FGFR2,FGFR3,FGFRL1,GAB1,MAP3K5,MAPK11,PIK3C2B,PIK3CD,PTPN11
STAT3 Pathway	1.3e00	1.65e-01	-2.324	BCL2,BMP6,CDKN1A,CISH,EGFR,FGFR2,FGFR3,FLT1,IL10RB,IL12RB1,IL17RA,IL1R1,IL6R,IL6ST,KDR,MAP2K5,MAPK11,NRAS,RRAS2,SOCS2,SOCS3,TGFA,VEGFA

## Sheet: BDL + Anti-TNFa vs BDL
	Comparison	Thalamus in BDL+ Anti-TNFa vs. BDL Mice
List of all enriched pathways passing our significance cutoff (FDR ≤ 0.05), filtered by the categories Cell Cycle Regulation, Cellular Growth, Proliferation, and Development, and Growth Factor Signaling (as listed in the IPA Signaling Pathways database),
as well as Neuronal System (as listed in the Reactome database) and Neurotransmitters and Other Nervous System Signaling (as listed in the IPA Signaling Pathways database), respectively.
Ingenuity Canonical Pathways	-log(B-H p-value)	Ratio	z-score	Molecules
© 2000-2025 QIAGEN. All rights reserved.
Ingenuity Canonical Pathways	-log(B-H p-value)	Ratio	z-score	Molecules
Dopamine-DARPP32 Feedback in cAMP Signaling	4.15e00	6.18e-02	1.414	ADCY7,CACNG5,CAMKK2,DRD1,GRIN2A,GRIN2B,KCNJ12,KCNJ4,PPP1R1B,PPP3CA,PRKG2
Neurovascular Coupling Signaling Pathway	4.09e00	5.17e-02	2.887	ADORA2A,CACNG5,CHRM1,GABRA4,GRIN2A,GRIN2B,GRM1,KCNJ12,KCNJ4,KCNMB4,PRKG2,TRPC3
Opioid Signaling Pathway	4.09e00	4.63e-02	0.302	ADCY7,CACNG5,CAMK1D,EGR4,GNG7,GRIN2A,GRIN2B,LEF1,PPP3CA,RGS14,RGS16,RGS4,RGS9
Potassium Channels	3.77e00	7.77e-02	2.121	GNG7,KCNA4,KCNAB1,KCNC4,KCNH3,KCNJ12,KCNJ4,KCNMB4
Synaptogenesis Signaling Pathway	3.77e00	4.11e-02	1.155	ADCY7,CDH23,CDH24,CHN1,EPHA4,GRIN2A,GRIN2B,GRM1,KALRN,RASGRP1,THBS2,THBS4,TIAM1
Glutamate Receptor Signaling	2.94e00	8.82e-02	NaN	GNG7,GRIN2A,GRIN2B,GRM1,HOMER1,SLC1A6
GABA receptor activation	2.34e00	8.33e-02	1.342	ADCY7,GABRA4,GNG7,KCNJ12,KCNJ4
Endocannabinoid Neuronal Synapse Pathway	2.14e00	4.67e-02	2.646	ADCY7,CACNG5,GNG7,GRIN2A,GRIN2B,GRM1,PPP3CA
WNT/SHH Axonal Guidance Signaling Pathway	2.14e00	4.64e-02	1.134	ADCY7,ARF6,CELSR3,FZD10,LEF1,TRPC3,WNT9A
Glutaminergic Receptor Signaling Pathway (Enhanced)	2.01e00	3.07e-02	1.265	ADCY7,CACNG5,DGKH,GABRA4,GRIN2A,GRIN2B,GRM1,HOMER1,PPP3CA,SLC1A6
CREB Signaling in Neurons	1.9e00	2.27e-02	2.496	ADCY7,ADORA2A,ADRB1,CACNG5,CELSR3,CHRM1,DRD1,FZD10,GNG7,GPR6,GPR88,GRIN2A,GRIN2B,GRM1
GABAergic Receptor Signaling Pathway (Enhanced)	1.76e00	4.29e-02	0.000	ADCY7,CACNG5,GABRA4,GNG7,GRIN2A,GRIN2B
Autism Signaling Pathway	1.76e00	2.91e-02	2.121	CACNG5,CAMKK2,FZD10,GRIN2A,GRIN2B,GRM1,LEF1,RARB,WNT9A
Axonal Guidance Signaling	1.74e00	2.32e-02	NaN	ACE,ADAMTS16,ADAMTS2,BAIAP2,EPHA4,FZD10,GNG7,KALRN,KCNJ12,PPP3CA,SEMA7A,WNT9A
Neurexins and neuroligins	1.74e00	7.02e-02	2.000	GRIN2A,GRIN2B,GRM1,HOMER1
Circadian Rhythm Signaling	1.61e00	2.96e-02	NaN	ADCY7,ADCYAP1,ADRB1,CACNG5,GNG7,GRIN2A,GRIN2B,PRKG2
BBSome Signaling Pathway	1.46e00	2.23e-02	2.111	ADORA2A,ADRB1,CELSR3,CHRM1,DRD1,DZIP1,FZD10,GPR6,GPR88,GRM1,IFT57
GPCR-Mediated Integration of Enteroendocrine Signaling Exemplified by an L Cell	1.35e00	5.26e-02	-1.000	ADCY7,ADCYAP1,ADRB1,CCK
Activation of NMDA receptors and postsynaptic events	1.2e00	4.71e-02	2.000	CAMKK2,GRIN2A,GRIN2B,NRGN
nNOS Signaling in Neurons	1.05e00	6e-02	NaN	GRIN2A,GRIN2B,PPP3CA
Neuropathic Pain Signaling in Dorsal Horn Neurons	9.96e-01	3.96e-02	2.000	CAMK1D,GRIN2A,GRIN2B,GRM1
Synaptic adhesion-like molecules	9.03e-01	9.52e-02	NaN	GRIN2A,GRIN2B
Amyotrophic Lateral Sclerosis Signaling	8.38e-01	3.42e-02	NaN	CACNG5,GRIN2A,GRIN2B,PPP3CA
Cholecystokinin/Gastrin-mediated Signaling	8.38e-01	3.42e-02	2.000	CCK,EPHA4,MEF2C,PTK2B
GPCR-Mediated Nutrient Sensing in Enteroendocrine Cells	8.21e-01	3.36e-02	1.000	ADCY7,CACNG5,CCK,GNG7
Renin-Angiotensin Signaling	8.18e-01	3.28e-02	NaN	ACE,ADCY7,AGT,PTK2B
Synaptic Long Term Potentiation	8.13e-01	3.23e-02	2.000	GRIN2A,GRIN2B,GRM1,PPP3CA
Gap Junction Signaling	8.07e-01	2.09e-02	1.890	ADCY7,ADRB1,DRD1,GJC1,LEF1,PPP3CA,PRKG2
Dopamine Receptor Signaling	8.05e-01	4.17e-02	NaN	ADCY7,DRD1,PPP1R1B
GABA Receptor Signaling	7.59e-01	3.01e-02	NaN	ADCY7,CACNG5,GABRA4,GNG7
Oxytocin in Brain Signaling Pathway	7.59e-01	2.49e-02	1.342	ADCYAP1,CACNG5,CAMKK2,GNG7,MEF2C
Adrenomedullin signaling pathway	7.59e-01	2.48e-02	0.447	ADCY7,C3,CEBPB,PRKG2,PTK2B
Ephrin Receptor Signaling	7.59e-01	2.48e-02	2.000	EPHA4,GNG7,GRIN2A,GRIN2B,KALRN
Ephrin A Signaling	7.4e-01	2.86e-02	0.000	ACHE,ARF6,EPHA4,PRKG2
Bone Mineralization Signaling Pathway	7.12e-01	2.78e-02	2.000	ATP2B1,FZD10,LEF1,WNT9A
Oxytocin in Spinal Neurons Signaling Pathway	7.02e-01	5.71e-02	NaN	CAMKK2,PRKG2
Regulation of the Epithelial Mesenchymal Transition in Development Pathway	7e-01	3.49e-02	NaN	FZD10,LEF1,WNT9A
Relaxin Signaling	6.48e-01	2.56e-02	NaN	ADCY7,GNG7,PDE10A,PDE7B
Transmission across Electrical Synapses	6.48e-01	2e-01	NaN	GJC1
Melanocyte Development and Pigmentation Signaling	6.09e-01	3.03e-02	NaN	ADCY7,KITLG,SH2B2
Mitochondrial Division Signaling Pathway	6.09e-01	2.41e-02	2.000	ADRB1,CACNG5,INF2,PPP3CA
Assembly and cell surface presentation of NMDA receptors	5.99e-01	4.55e-02	NaN	GRIN2A,GRIN2B
Neuroinflammation Signaling Pathway	5.82e-01	1.82e-02	1.000	CX3CL1,GABRA4,GRIN2A,GRIN2B,IDE,PPP3CA
Netrin Signaling	5.82e-01	2.29e-02	2.000	AKAP5,CACNG5,PPP3CA,TIAM1
CDK5 Signaling	5.82e-01	2.83e-02	NaN	ADCY7,DRD1,PPP1R1B
GNRH Signaling	5.09e-01	2.07e-02	NaN	ADCY7,CACNG5,GNG7,PTK2B
Neurotransmitter clearance	4.93e-01	1e-01	NaN	ACHE
Acetylcholine Receptor Signaling Pathway	4.88e-01	2.02e-02	0.000	ACHE,ADCY7,CACNG5,CHRM1
Endocannabinoid Developing Neuron Pathway	4.73e-01	2.34e-02	NaN	ADCY7,GNG7,PAX6
Hematopoiesis from Multipotent Stem Cells	4.66e-01	8.33e-02	NaN	KITLG
Gustation Pathway	4.6e-01	1.9e-02	0.000	ADCY7,CACNG5,GABRA4,KCNJ12
DHCR24 Signaling Pathway	4.09e-01	2.1e-02	NaN	AGT,C3,TTR
Ephrin B Signaling	3.96e-01	2.74e-02	NaN	GNG7,KALRN
Hepatic Fibrosis Signaling Pathway	3.91e-01	1.44e-02	1.000	AGT,CACNG5,CEBPB,FZD10,LEF1,WNT9A
Myelination Signaling Pathway	3.88e-01	1.52e-02	2.236	ARF6,FZD10,PPP3CA,PTK2B,WNT9A
Corticotropin Releasing Hormone Signaling	3.85e-01	1.94e-02	NaN	ADCY7,CACNG5,MEF2C
Orexin Signaling Pathway	3.85e-01	1.65e-02	1.000	ADCY7,CACNG5,GNG7,TRPC3
Epithelial Adherens Junction Signaling	3.8e-01	1.9e-02	NaN	BAIAP2,LEF1,TIAM1
Transcriptional Regulatory Network in Embryonic Stem Cells	3.7e-01	1.83e-02	NaN	FZD10,PAX6,WNT9A
RANK Signaling in Osteoclasts	3.46e-01	2.15e-02	NaN	PPP3CA,PTK2B
Tight Junction Signaling	3.45e-01	1.66e-02	NaN	CGN,PATJ,TIAM1
Serotonin Receptor Signaling	3.38e-01	1.28e-02	1.633	ADCY7,ADRB1,CACNG5,GNG7,KALRN,TRPC3
Cardiomyocyte Differentiation via BMP Receptors	3.37e-01	3.85e-02	NaN	MEF2C
Mouse Embryonic Stem Cell Pluripotency	3.28e-01	1.94e-02	NaN	FZD10,LEF1
Huntington's Disease Signaling	3.26e-01	1.39e-02	NaN	GNG7,GRIN2B,GRM1,IFT57
Activation of kainate receptors upon glutamate binding	3.26e-01	3.33e-02	NaN	GNG7
CDX Gastrointestinal Cancer Signaling Pathway	3.26e-01	1.52e-02	NaN	FZD10,LEF1,WNT9A
Synaptic Long Term Depression	3.26e-01	1.52e-02	NaN	CACNG5,GRM1,PRKG2
Adrenergic Receptor Signaling Pathway (Enhanced)	3.26e-01	1.52e-02	NaN	ADCY7,ADRB1,CACNG5
Glutamate binding, activation of AMPA receptors and synaptic plasticity	3.23e-01	3.23e-02	NaN	AKAP5
Role of NANOG in Mammalian Embryonic Stem Cell Pluripotency	2.92e-01	1.63e-02	NaN	FZD10,WNT9A
Nuclear Cytoskeleton Signaling Pathway	2.9e-01	1.36e-02	NaN	CDH23,CDH24,FHOD1
Neurotransmitter release cycle	2.83e-01	2.5e-02	NaN	SLC1A6
ROBO SLIT Signaling Pathway	2.83e-01	1.56e-02	NaN	ARF6,PAX6
Reelin Signaling in Neurons	2.63e-01	1.45e-02	NaN	GRIN2A,GRIN2B
AMPK Signaling	2.59e-01	1.23e-02	NaN	ADRB1,CAMKK2,GNG7
Sertoli Cell-Sertoli Cell Junction Signaling	2.56e-01	1.21e-02	NaN	CDH23,CDH24,CGN
FAK Signaling	2.49e-01	9.65e-03	2.530	ADORA2A,ADRB1,CELSR3,CHRM1,DRD1,FZD10,GPR6,GPR88,GRM1,LEF1
Phototransduction Pathway	2.25e-01	1.79e-02	NaN	RGS9
Folate Signaling Pathway	2.25e-01	1.75e-02	NaN	ADARB2
Semaphorin Signaling in Neurons	2.22e-01	1.69e-02	NaN	SEMA7A
HOTAIR Regulatory Pathway	2.17e-01	1.21e-02	NaN	LEF1,WNT9A
GM-CSF Signaling	1.87e-01	1.43e-02	NaN	PPP3CA
Remodeling of Epithelial Adherens Junctions	1.85e-01	1.41e-02	NaN	ARF6
Senescence Pathway	1.81e-01	9.97e-03	NaN	CACNG5,CEBPB,PPP3CA
GDNF Family Ligand-Receptor Interactions	1.8e-01	1.32e-02	NaN	NRTN
Antiproliferative Role of Somatostatin Receptor 2	1.8e-01	1.3e-02	NaN	GNG7
Parkinson's Signaling Pathway	1.79e-01	9.49e-03	NaN	CACNG5,GRIN2A,GRIN2B
ILK Signaling	1.79e-01	1.02e-02	NaN	FLNB,LEF1
Human Embryonic Stem Cell Pluripotency	1.78e-01	1e-02	NaN	FZD10,WNT9A
BEX2 Signaling Pathway	1.77e-01	1.22e-02	NaN	LEF1
JAK/STAT Signaling	1.75e-01	1.2e-02	NaN	CEBPB
VEGF Signaling	1.55e-01	1.03e-02	NaN	PTK2B
DNA Methylation and Transcriptional Repression Signaling	1.55e-01	1.02e-02	NaN	CEBPB
Kinetochore Metaphase Signaling Pathway	1.44e-01	9.71e-03	NaN	ARPP19
Regulation of Actin-based Motility by Rho	1.33e-01	9.01e-03	NaN	BAIAP2
SNARE Signaling Pathway	-0e00	7.25e-03	NaN	ADCY7
Sertoli Cell-Germ Cell Junction Signaling Pathway (Enhanced)	-0e00	4.24e-03	NaN	PRKG2
Aryl Hydrocarbon Receptor Signaling	-0e00	5.46e-03	NaN	RARB
Protein Sorting Signaling Pathway	-0e00	5.52e-03	NaN	ADCY7
Cohesin Chromatin Regulation Pathway	-0e00	3.8e-03	NaN	PCDHGC5
Histone Modification Signaling Pathway	-0e00	3.33e-03	NaN	SMYD3
ID3 Signaling Pathway	-0e00	2.07e-03	NaN	AGT,PTK2B
Erythropoietin Signaling Pathway	-0e00	5.52e-03	NaN	TRPC3
Docosahexaenoic Acid (DHA) Signaling	-0e00	7.97e-03	NaN	ADCY7,GRIN2B
p70S6K Signaling	-0e00	1.72e-03	NaN	AGT
CDC42 Signaling	-0e00	1.73e-03	NaN	BAIAP2
Hematopoiesis from Pluripotent Stem Cells	-0e00	4.46e-03	NaN	CD4,KITLG
Integrin Signaling	-0e00	4.76e-03	NaN	ARF6
Th1 Pathway	-0e00	8e-03	NaN	CD4
Th2 Pathway	-0e00	7.09e-03	NaN	CD4
Semaphorin Neuronal Repulsive Signaling Pathway	-0e00	6.8e-03	NaN	PRKG2
