# Supplementary material for: Thalamic homeostatic transcriptomic signatures are altered in a mouse model of cholestatic liver injury and are mitigated by systemic TNF neutralization
Source: Mol Brain. 2026 Apr 18;19:28. doi: 10.1186/s13041-026-01302-5 (PMC13097699; doi:10.1186/s13041-026-01302-5)
Supplement: Supplementary file 3 — Supplementary Material 3 [file 13041_2026_1302_MOESM3_ESM.xlsx]

## Sheet: Official Full Name
		List of genes cited in different parts of this manuscript and their official corresponding full name.
	Official Symbol	Official Full Name
	Abca1	ATP-binding cassette sub-family A member 1
	Abcd1	ATP-binding cassette sub-family D member 1
	Abcd2	ATP-binding cassette sub-family D member 2
	Adcy1	adenylate cyclase 1
	Adcyap1	Adenylate cyclase-activating polypeptide 1 (PACAP)
	Adora2a	Adenosine A2A receptor
	Apoe	Apolipoprotein E
	Atp1a2	Na⁺/K⁺-transporting ATPase subunit α2
	Balap2	BAI1-associated protein 2 (IRSp53)
	Bdnf	Brain-derived neurotrophic factor
	Cacna1c	Calcium voltage-gated channel subunit α1 C
	Cck	Cholecystokinin
	Ccnd1	Cyclin D1
	Cdkn1a	cyclin dependent kinase inhibitor 1A
	Dhcr7	7-dehydrocholesterol reductase
	Drd1	Dopamine receptor D1
	Egr1	Early growth response 1
	Egr3	Early growth response 3
	Egr4	early growth response 4
	F2r	Coagulation factor II (thrombin) receptor
	Fabp7	Fatty-acid-binding protein 7 (brain)
	Fmr1	FMR1, fragile-X mental-retardation 1 (encodes FMRP)
	Foxf1	Forkhead box F1
	Gjc1	Gap junction protein gamma 1 (connexin 45)
	Gpr88	G-protein coupled receptor 88
	Gria4	Glutamate ionotropic receptor AMPA-type subunit 4
	Grin1	Glutamate ionotropic receptor NMDA-type subunit 1
	Grin2a	Glutamate ionotropic receptor NMDA-type subunit 2A
	Grin2b	Glutamate ionotropic receptor NMDA-type subunit 2B
	Grm1	Glutamate metabotropic receptor 1
	Hcn2	Hyperpolarization-activated cyclic-nucleotide-gated channel 2
	Hmgcr	3-hydroxy-3-methylglutaryl-CoA reductase
	Homer1	Homer scaffolding protein 1
	Htt	huntingtin
	Icam5	Intercellular adhesion molecule 5
	Irs2	Insulin receptor substrate 2
	Itpka	Inositol-trisphosphate 3-kinase A
	Kalrn	Kalirin RhoGEF kinase
	Kcnab1	Potassium voltage-gated channel subfamily A regulatory beta subunit 1
	Kcnc4	potassium voltage gated channel, Shaw-related subfamily, member 4
	Kcnh3	potassium voltage-gated channel, subfamily H (eag-related), member 3
	Kcnip2	Kv channel-interacting protein 2
	L1cam	L1 cell-adhesion molecule
	Lama1	Laminin subunit α-1
	Laptm5	Lysosomal protein transmembrane 5
	Mapk7	Mitogen-activated protein kinase 7
	mki67	antigen identified by monoclonal antibody Ki 67
	Nfkbia	NF-κB inhibitor α
	Pde7b	Phosphodiesterase 7B
	Plcb4	Phospholipase C β4
	Plp1	proteolipid protein (myelin) 1
	Pmp22	Peripheral myelin protein 22
	Ppp1r1b	protein phosphatase 1, regulatory inhibitor subunit 1B
	Ppp3ca	Protein phosphatase 3 catalytic subunit alpha (calcineurin Aα)
	Prl	Prolactin
	Procr	Protein C receptor (endothelial)
	Ptgs2	Prostaglandin-endoperoxide synthase 2
	Ptk2b	Protein tyrosine kinase 2 beta (Pyk2)
	Ptn	Pleiotrophin
	Rarb	Retinoic acid receptor beta
	Rgs14	Regulator of G-protein signaling 14
	Rgs4	Regulator of G-protein signalling 4
	Serpina6	Serpin family A member 6
	Snca	Synuclein alpha
	Sox10	SRY-box transcription factor 10
	Stard5	StAR-related lipid transfer (START) domain-containing protein 5
	Tiam1	T-cell lymphoma invasion-and-metastasis-inducing protein 1
	Tjp1	Tight junction protein 1
	Tlr7	Toll-like receptor 7
	Trpc3	Transient receptor potential cation channel subfamily C member 3
	Vegfa	Vascular endothelial growth factor A
	Vim	Vimentin
