# Supplementary material for: Thalamic homeostatic transcriptomic signatures are altered in a mouse model of cholestatic liver injury and are mitigated by systemic TNF neutralization
Source: Mol Brain. 2026 Apr 18;19:28. doi: 10.1186/s13041-026-01302-5 (PMC13097699; doi:10.1186/s13041-026-01302-5)
Supplement: Supplementary file 4 — Supplementary Material 4 [file 13041_2026_1302_MOESM4_ESM.xlsx]

## Sheet: BDL vs Sham  Regulator Effects1
Column1	Column2	Column3	Column4	Column5	Column6	Column7	Column8	Column9	Column10
© 2000-2025 QIAGEN. All rights reserved.
				Comparison	Thalamus in BDL vs. Sham Mice
	The Generate Networks function, located under the Regulator Effects tab, was used to generate hypotheses connecting upstream regulators, dataset molecules, and downstream diseases and functions in the BDL vs sham comparison.
	The analysis setting was configured to include diseases and functions from the following categories: Nervous system development and function, Neurological disease, psychological disorders, and behavior.
	Diseases or functions that appear in orange text are predicted to be activated in the thalamus, while those that appear in blue text are predicted to be inhibited.
ID	Consistency Score	Node Total	Regulator Total	Regulators	Target Total	Target Molecules in Dataset	Disease & Function Total	Diseases & Functions	Known Regulator-Disease/Function Relationship
1	8.237	38	10	CDKN1C,CDX1,CIC,CTSB,FGF9,FOXM1,mir-29 (includes others),PDGFC,PRMT1,USP14	26	ATM,BCL2,BMP4,CCND1,CCND2,CNP,COL3A1,CXCL12,E2F1,EGFR,EZH2,LAMC1,LEF1,LRRK2,MAG,MYCN,NAB1,NES,OLIG2,PTGS2,RARB,RBL1,SLC7A11,SPHK1,VEGFA,ZEB2	2	Coordination,Formation of brain	20% (4/20)
2	7.034	25	5	BPIFB1,C4a/C4b,ELP1,FGF9,TPM3	17	ARC,BCL2,BMP4,CAV1,CCND1,COLQ,EGR1,EGR3,FLT1,FOSB,ITGA1,MMP2,NFKBIA,NPAS4,NRAS,SPHK1,VEGFA	3	Cognition,Formation of brain,Proliferation of neuronal cells	20% (3/15)
3	6.928	39	10	ADM,AKT2,CDKN1C,CDX1,CTSB,FGF9,miR-16-5p (and other miRNAs w/seed AGCAGCA),mir-29 (includes others),PDGFC,PML-RARA	27	AGT,ATM,BCL2,BMP4,CCK,CCND1,CCND2,CEBPB,COL3A1,CRHBP,E2F1,EDN1,EGFR,EGR1,F3,IGF2,LAMC1,MMP9,MYCN,PRKG1,PRL,PTGS2,RARB,RBL1,SEMA6D,SPHK1,VEGFA	2	Formation of brain,Learning	10% (2/20)
4	6.080	34	5	AXIN1,CDX1,mir-8 (includes others),SHH,TNC	26	ADAMTS4,BCL2,BMP4,CAV1,CCND1,CCND2,CD93,CNBP,CSF1R,CXCL12,EGFR,EZH2,FGFR2,FOXA2,GLI1,LEF1,MYCN,MYH10,NES,NIN,OLIG1,OLIG2,OTX1,PTGS2,RBL1,ZEB2	3	Abnormal morphology of central nervous system,Coordination,Formation of brain	20% (3/15)
5	5.310	58	16	CDH11,CDKN1C,CDX1,CTSB,DCN,EGF,FGF9,MAP3K7,miR-205-5p (and other miRNAs w/seed CCUUCAU),mir-29 (includes others),NPPC,NRG1,PDGFC,PTPRJ,TCF7L1,TNC	41	ATM,BCL2,BCL2L1,BMP4,CCND1,CCND2,CHST3,COL3A1,CSF1R,CXCL12,DLC1,E2F1,EDN1,EGFR,EN1,ENO3,ENPP2,EZR,F3,FOXA2,ITGAM,L1CAM,LAMC1,LEF1,MED1,MERTK,MYCN,OLIG2,PADI2,PPARD,PRKG1,PRL,RBL1,S100A4,S1PR1,SPHK1,SPTBN1,TLR3,VEGFA,WLS,ZEB2	1	Formation of brain	31% (5/16)
6	4.484	48	6	BCKDK,CDX1,miR-218-5p (and other miRNAs w/seed UGUGCUU),PRMT1,RCN3,USP14	39	ACTA2,AQP4,BCL2,CALR,CCND1,CCND2,CEBPB,CNP,COL1A1,COL3A1,DDC,DDX3X,E2F1,EGFR,FASN,FTH1,HEPH,HSPA5,HSPD1,KCNJ10,MAG,MMP2,MOG,MT2A,OLIG1,OLIG2,PARP1,PLP1,PTGS2,PTN,RARB,RBL1,SLC45A3,SLC7A11,SOX10,TGM2,VEGFA,VIM,ZEB2	3	Coordination,Development of central nervous system,Familial neurological disorder	6% (1/18)
7	4.129	24	2	KCNJ2,POGLUT3	19	ANK2,CCDC88A,DST,FAT1,FBN2,FLT1,GAS7,HSPA5,INF2,KIF13B,MAPT,MPDZ,MYH10,MYH9,NIN,SPTBN1,UTRN,VEGFA,ZEB2	3	Motor dysfunction or movement disorder,Neuritogenesis,Outgrowth of neurites	17% (1/6)
8	3.986	124	10	AMBRA1,BRD4,CDKN1C,CDX1,EIF6,FOXO3,miR-205-5p (and other miRNAs w/seed CCUUCAU),miR-29b-3p (and other miRNAs w/seed AGCACCA),NRG1,SUCNR1	111	ACTA2,ANGPT1,ANGPT2,AQP4,ARHGEF2,ASL,ATM,ATP2A3,BCL2,BCL2L1,BCL6,BHLHE40,BMP5,CAD,CAPN1,CAV1,CCN2,CCND1,CCND2,Ccr5,CH25H,COL11A2,COL1A1,COL3A1,COL4A2,COL4A5,COL5A1,COL5A2,COX7A2L,DDC,DDIT4,DST,DUSP4,E2F1,EDN1,EGFR,EGR1,EGR4,ELOVL5,ENO3,ERBB3,ETV5,EZH2,FASN,FGF9,FGFR2,G6PD,GLI1,GLUL,GPR37,HEPH,HEXB,HMGCR,HMGCS1,HNRNPH1,HSD17B7,IARS1,ICAM1,IER3,IL1R1,IL6R,ITGA6,ITGAM,ITGB4,KDR,L1CAM,LAMC1,LCN2,LDLR…	3	Congenital neurological disorder,Familial neurological disorder,Formation of brain	30% (9/30)
9	3.651	36	4	AXIN1,BRD4,mir-8 (includes others),SHH	30	BCL2,BCL2L1,BMP4,CAV1,CCND1,CCND2,CD93,CNBP,COL3A1,CSF1R,EGFR,EZH2,FGFR2,FOXA2,G6PD,GLI1,IL6R,ITGA6,LEF1,MYCN,MYH10,MYO9A,NIN,OLIG1,OLIG2,OTX1,RREB1,SMARCA4,TGFA,ZEB2	2	Abnormal morphology of central nervous system,Formation of brain	25% (2/8)
10	3.615	26	13	DDX21,HHEX,HOXB13,HSF1,MED13,NGEF,NR1I3,POGLUT3,PPP3CA,SERPINE1,SH3TC2,SPIB,TRAPPC1	15	ANK3,CA2,GABRA2,GABRA4,GJB1,GRM1,HSPA1A,Hspa1b,HSPA5,MAG,MAOB,MMP9,PMP22,PRKN,TENM4	1	Tremor	8% (1/13)
11	3.464	18	5	HOMER2,IRS2,REST,SP4,STIM1	12	ARC,CAMK4,EGFR,EGR1,GRIN2A,GRIN2B,GRM1,GRM5,HMGCR,OPRM1,STX1A,VEGFA	1	Long-term potentiation	20% (1/5)
12	3.004	50	6	ABCD1,FOXF1,HSD11B2,PROCR,SERPINA6,SOX10	40	ABCD2,ADORA2A,ALOX5,ANGPT1,ANGPT2,APOE,Atp1a2,ATP1B2,BMP4,CACNA1C,CAV1,CCN2,CCND1,CCND2,COL1A1,DHCR7,ERBB3,F2R,FLT1,GLI1,GRIA4,HCN2,HSD17B7,ICAM1,IL1R1,ITGA6,KDR,L1CAM,LDLR,LEF1,MAG,MITF,MMP9,NFKBIA,PLCB4,PLP1,PMP22,PTGS2,PTN,SLC9A1	4	Abnormal morphology of central nervous system,Congenital neurological disorder,Coordination,Neurotransmission	21% (5/24)
13	2.840	19	3	miR-143-3p (and other miRNAs w/seed GAGAUGA),mir-148 (includes others),mir-193 (includes others)	15	ACSL4,BCL2,EGFR,EGR1,ERBB3,GPX4,ITGA1,ITGA6,MAPK7,MAPT,PODXL,SOX10,SULF1,VEGFA,VIM	1	Development of neural cells	0% (0/3)
14	1.877	103	9	ASPN,EIF6,ERBB3,mir-1 (includes others),mir-218 (includes others),MRTFB,PRMT1,SRF,SUCNR1	92	Abca8a,ACTA2,ACTN3,ADM,BBOX1,BCL2,BCL2L1,BGN,CACNA1C,CALR,CAPRIN1,CCM2,CCN2,CCND1,CCND2,CEBPB,CNP,COL1A1,COL3A1,COL4A2,COL4A5,COL5A1,COL5A2,CREB1,DDX3X,DMD,DUSP5,EGFR,EGR1,EGR4,ETV5,EZR,F2R,F3,FASN,FLT1,FTH1,G6PD,GPR37,HCN2,HCN4,HEATR5B,HEXB,HMGCR,HMGCS1,HSD17B7,HSP90B1,HSPD1,HSPG2,IRX5,ITGAM,KDR,KRIT1,LAMC1,LCN2,LDLR,LMNA,LOXL3,LPL,LRP4,MAG,MAP4K4,MITF,MMP9,MT2A,MYH10,MYH9,NDRG1,NDUFB9,NID1,NPM1…	2	Congenital neurological disorder,Familial neurological disorder	17% (3/18)
15	1.249	49	7	E2F3,LMNB1,NR3C1,SERPINA6,SGPL1,SHH,TNC	41	ADAMTS4,AGT,AKT2,APOE,Atp1a2,ATP1B2,BMP4,CAV1,CCND1,CCND2,CDKN1C,CEBPB,COQ8A,CXCL12,DHCR7,E2F1,EGFR,FOXA2,GFAP,GLI1,GRIN2B,HSPA5,ID3,IKBKB,KCNJ10,KRT1,LDLR,LEF1,MERTK,Mt1,MT2A,MYCN,OLIG1,OTX1,PLCB4,PLP1,PPP1R15A,RBL1,SHANK1,THAP1,TP73	1	Abnormal morphology of central nervous system	43% (3/7)
16	0.772	49	6	FMR1,IL4R,KCNK9,NR4A2,PMP22,SERPINA6	42	ADORA2A,APOE,ARC,ASIC2,Atp1a2,BSN,CACNA1A,CACNA1C,CACNB4,CX3CR1,DHCR7,EGR3,ETV5,F2R,GABRA5,GRIA4,GRIN2A,GRIN2B,GRM2,GRM3,GRM5,HCN2,KALRN,KCNK3,LYNX1,MYO6,NFKBIA,NPTX1,P2RX7,PCDH8,PITX3,PLCB4,PTGS2,PTN,RARB,RASGRF1,SHANK1,SLC18A2,SNCG,SYN2,TH,UNC13B	1	Neurotransmission	50% (3/6)
17	0.162	164	10	CDK5,ERBB2,FOXO4,LAPTM5,MFSD2A,NSD2,PARP1,PNPT1,TNFSF11,TP73	153	ACSL4,ACTA2,ADGRE1,AGTR2,ALDOC,ANGPT1,ANGPT2,ATM,ATXN10,BCL2,BCL2L1,BCL6,BGN,BHLHE40,CA2,CAV1,CCN2,CCND1,CCND2,Ccr5,CD14,CDKN1C,CEBPB,CH25H,CNR2,COL1A1,COL3A1,COL4A2,COL4A5,COL5A1,COL5A2,CRADD,CRYAB,CSF1R,CYP51A1,DAB1,DHCR7,DMPK,EGFR,EGR1,ELOVL5,EPHX2,ERBB3,ETV4,ETV5,F3,FABP7,FASN,FDFT1,FGFR2,FGFR3,FLT1,FRMD4A,FUCA1,G6PD,Gbp9 (includes others),GLUL,GRK5,GRM2,HACD1,HEPH,HMGCR,HMGCS1,HOMER2,HRH1,HS…	1	Familial neurological disorder	60% (6/10)
18	-1.444	96	1	KRAS	94	ACE,ACSL4,ACTA2,AGT,ALDOC,ALOX5,APOC1,ARHGEF2,BCL2,BCL2L1,BGN,CAD,CAMKK2,CAV1,CCN2,CCND1,CCP110,CEBPB,CLIC5,COL12A1,COL1A1,COL3A1,COL5A1,COL5A2,CRYAB,DDC,DUSP4,DUSP5,EGFR,EGR1,EIF2S3,ETV4,ETV5,F3,FASN,FKTN,FRRS1L,FTH1,G6PD,GABRA4,GFAP,GLI1,GLUL,GRIN2B,HEPH,HEXA,HSPA5,HSPB1,HTRA1,IER3,IKBKB,ITGAM,L1CAM,LCN2,LGALS3BP,MGP,MMP2,MMP9,MYCN,NAGPA,NDE1,NGEF,NRAS,PARP1,PMP22,PODXL,PRODH,PROM1,PSMB9,PTGS2,…	1	Familial neurological disorder	100% (1/1)
19	-1.796	33	1	CTNNB1	31	ABCD2,AKT2,ATM,BMP4,CCND1,CCND2,CDKN1C,CXCL12,EGFR,ERBB3,FOXA2,GFAP,GJB1,GLI1,ID3,IL1R1,ITGA6,KRT1,L1CAM,LEF1,LIPA,MAPT,MYCN,NRCAM,OLIG1,PPARD,RGN,TGFA,TLR3,TP73,VEGFA	1	Abnormal morphology of central nervous system	0% (0/1)
20	-1.854	59	1	SOX2	57	ADORA2A,ADRA2B,ALOX5,ANGPT1,AQP4,BCL2L1,BHLHE40,CCN2,CCND1,CDKN1C,CNP,COL11A2,COL1A1,CSF1R,CSPP1,DDC,DKK3,DNM2,DUSP4,DUSP5,EGFR,EN1,ETV4,ETV5,FA2H,FABP7,FLT1,GAB1,GJC2,GJC3,GLI1,ID3,IER5L,KDR,KITLG,LPAR1,LRP4,MACF1,MAG,MEF2C,MMP2,MOG,MYCN,NFASC,NKX6-2,PCDH15,PHLDB1,PLP1,PROM1,PSAT1,RASGEF1B,SLC12A2,SOX10,TF,UGT8,VCAN,ZFHX3	1	Familial neurological disorder	100% (1/1)
21	-1.857	31	1	IL5	29	ALDOC,BCL2,BCL2L1,BCL6,CA4,CDKN1A,DUSP5,EGR1,EGR3,EPS8,HMGCR,HSPA5,HSPH1,IER3,ITGAM,LUM,MANF,MMP9,NDRG1,P4HA1,PCP4,PDLIM1,PMP22,PSAT1,RAP1GAP,Scd2,SGK1,SLC2A1,VIM	1	Movement disorders	0% (0/1)
22	-1.941	54	1	EGFR	52	ACTA2,ACTN3,BCL2,BCL2L1,BCL6,CAD,CAV1,CCN2,CCND1,CEBPB,CHKA,COL1A1,COL3A1,COL5A2,CRYAB,DUSP4,EGR1,ERBB3,ETV4,F3,FABP7,FASN,GFAP,HNRNPA2B1,HNRNPH1,HSP90B1,HSPA5,HSPB1,IER3,IGBP1,ITGB4,LCN2,LDLR,MACF1,MMP2,MMP9,PODXL,PROM1,PSMB2,PTGIS,PTGS2,RHOB,SEMA4D,SLC12A2,SLC22A5,SLC2A1,SPHK1,TGM2,TOP1,UGT8,VCAN,ZEB2	1	Familial neurological disorder	100% (1/1)
23	-2.135	45	1	HGF	43	ACTA2,ADORA2A,ANGPT2,ANK3,ATM,BCL2,BCL2L1,CAV1,CCN2,CCND1,COL1A1,COL3A1,CRY1,CRYAB,DDX3X,DUSP4,EGR1,EPHA4,F3,FAM50A,FLT1,GAB1,GH1,GRK5,IER3,IRX5,KIF11,KITLG,L1CAM,LCN2,LDLR,MCM2,MERTK,MMP2,MMP9,NRCAM,PMP22,PTGS2,RHOB,SGK1,THBD,TJP1,TNK2	1	Familial neurological disorder	100% (1/1)
24	-2.200	27	1	TCF7L2	25	ABCD2,ALOX5,CCN2,CCND1,CCND2,DDC,EFNB1,EGFR,EN1,ERBB3,FGFR2,FRMD4A,GJC2,GLI1,GLUL,HIPK2,MAP4K4,NDE1,PIGA,PLP1,PTGS2,PTPN11,SLC12A2,SOX10,ZDHHC9	1	Congenital neurological disorder	0% (0/1)
25	-2.372	42	1	CSF1	40	ADGRE1,ALOX5,APOE,BCL2,BCL2L1,BHLHE40,CCND1,CCND2,Ccr5,CREB1,CSF1R,CYP51A1,DAGLA,DHCR7,DUSP4,DUSP5,EGR1,FDFT1,HMGCR,HMGCS1,HSP90B1,HSPA5,Iigp1,ITGAM,LGALS3BP,LPL,LY6E,MAFB,MERTK,MMP9,NSDHL,PARP14,PGR,PSMB9,SAMD9L,SLC2A1,SPARC,STAT1,STAT2,TYMP	1	Familial neurological disorder	0% (0/1)
26	-2.835	114	1	ESR1	112	ACE,ACTA2,ADCY1,AGT,ALOX5,ANK3,APOE,AQP4,ARHGEF2,ATP2A3,ATP2B1,BCL2,BCL2L1,BCL6,CA14,CA2,CASQ2,CAV1,CCND1,CCP110,CDKN1C,CEBPB,COL5A2,CP,CPE,CRADD,CREB1,CYP26B1,DHCR7,DNM2,DST,DUSP4,DUSP5,EGFR,EGR1,EIF3F,EML1,ENPP2,ERBB3,F3,FASN,FGFR2,FLT1,FZD2,G6PD,GFAP,GJB1,GPR37,HACD1,HFE,HMGCR,HMGCS2,HSP90B1,HSPD1,HTR2C,HTRA1,IER3,IFRD1,Iigp1,KCNQ4,LCN2,LDLR,LGALS3BP,LPL,MAPT,MMP9,MPDZ,MYO6,NEK1,NFE2L3,NR1D1,N…	1	Familial neurological disorder	100% (1/1)
27	-3.198	24	1	HMG20A	22	ADM,ALDOC,ATP2A2,CCN2,CYP51A1,DHCR7,F3,FASN,FDFT1,HMGCR,HMGCS1,LAMA1,LDLR,LY6E,MGP,NSDHL,SDC4,SPHK1,STARD4,TGM2,TLR3,VCAN	1	Familial neurological disorder	0% (0/1)
28	-3.500	18	1	MAPK7	16	AACS,ALDOC,CCN2,CYP51A1,DHCR7,EDN1,FASN,LDLR,MEF2C,NQO1,PTGS2,SREBF1,STARD4,TH,VEGFA,VIM	1	Movement disorders	0% (0/1)
29	-3.742	16	1	MYCN	14	ABCD1,ABCD2,ANK3,BID,CAV1,CCND1,CCND2,E2F1,EGFR,FOXA2,OLIG1,OTX1,PRKN,UCHL1	1	Abnormal morphology of central nervous system	100% (1/1)
30	-3.795	12	1	SERPINF1	10	BCL2,BCL2L1,BID,CCN2,CRYAB,KCNJ10,NGF,OLIG2,TJP1,VIM	1	Movement disorders	0% (0/1)
31	-3.920	13	1	VEGFA	11	BCL2,BMP4,CCND1,CXCL12,E2F1,EDN1,F3,HSPA5,LDB1,LEF1,MYCN	1	Formation of brain	100% (1/1)
32	-4.000	11	1	SLCO1C1	9	APOE,ATP1B2,CNP,FASN,MAG,MOG,PLP1,VEGFA,VIM	1	Development of central nervous system	0% (0/1)
33	-4.041	14	1	VCAN	12	ADM,APOE,EGFR,ICAM1,LCN2,MEF2C,MMP9,MYH10,PARP14,PTGIS,THBD,VCL	1	Congenital neurological disorder	0% (0/1)
34	-4.221	13	1	TRIM24	11	CA2,Iigp1,IL1R1,Irgm2,LGALS3BP,MYH10,PSMB9,SAMD9L,STAT1,STAT2,VEGFA	1	Movement disorders	0% (0/1)
35	-4.243	10	1	miR-34a-5p (and other miRNAs w/seed GGCAGUG)	8	BCL2,CCND1,CCND2,CREB1,E2F1,LEF1,MYCN,VEGFA	1	Formation of brain	0% (0/1)
36	-4.491	8	1	SPRY1	6	ETV4,ETV5,FABP7,FGF1,FGFR3,MMP2	1	Proliferation of neuronal cells	0% (0/1)
37	-4.667	11	1	EIF4E	9	BCL2,BCL2L1,CCND1,CSF1R,CX3CR1,EGFR,P2RY12,PRL,SPHK1	1	Formation of brain	0% (0/1)
38	-4.914	9	1	MIR17HG	7	ATM,BMP4,CCND1,GDF11,HSPG2,IL6ST,MYCN	1	Abnormal morphology of central nervous system	0% (0/1)
39	-4.914	9	1	MIR17HG	7	ATM,BMP4,CCND1,CREB1,HSPG2,LRP4,MYCN	1	Formation of brain	0% (0/1)
40	-4.930	32	1	ESRRA	30	AGT,ALDOC,ATP2A2,CASQ1,CASQ2,COX7A2L,CYP51A1,EGR3,ENO3,FASN,GPR37,HMGCR,IGF2,LPL,LRG1,MAOB,MMP9,MYH9,NR1D1,NRP1,PDK4,PDLIM2,PPP1R1B,PTGS2,PTPRM,Scd2,SLC2A1,SLC8A1,SP100,VEGFA	1	Movement disorders	0% (0/1)
41	-5.292	9	1	DDIT3	7	BCL2,BHLHE22,HSPA5,ITGAM,NDRG1,TENM4,VIM	1	Development of central nervous system	0% (0/1)
42	-5.600	27	1	E2F1	25	ANGPT2,ATM,BCL2L1,BCS1L,CA2,CALR,CAV1,CCND1,CCND2,CITED2,CRADD,EGR1,FGFR2,FGFR3,FLT1,GH1,ICAM1,KDR,MMP9,MYCN,POLA1,RCOR1,SMARCA4,TP73,VRK1	1	Congenital neurological disorder	0% (0/1)
43	-5.669	9	1	ADAM17	7	CCND1,COL3A1,EGFR,IL6R,IL6ST,MYCN,WNT7A	1	Development of central nervous system	0% (0/1)
44	-5.715	8	1	PROX1	6	CDKN1C,CPE,FGFR3,KDR,NRP1,RGS4	1	Movement disorders	0% (0/1)
45	-5.814	7	1	miR-145-5p (and other miRNAs w/seed UCCAGUU)	5	ADAM17,EGFR,MAPK7,PROM1,SOX10	1	Proliferation of neuronal cells	0% (0/1)
46	-6.500	6	1	TARDBP	4	HLA-A,MAG,PLP1,PRKN	1	Coordination	100% (1/1)
47	-7.000	6	1	H3-3A	4	CDKN1A,EGFR,EGR1,MYCN	1	Development of neurons	0% (0/1)
48	-7.000	6	1	PCBP2	4	CCN2,CDKN1A,STAT1,STAT2	1	Movement disorders	0% (0/1)
49	-7.500	6	1	STARD5	4	ABCA1,HMGCR,TJP1,VIM	1	Movement disorders	0% (0/1)
50	-7.506	5	1	CTSK	3	BCL2,CDKN1A,VIM	1	Outgrowth of neurites	0% (0/1)
51	-7.506	5	1	HAND1	3	ANGPT1,FLT1,NRP1	1	Growth of neurites	0% (0/1)
52	-7.723	33	1	SREBF1	31	AACS,ABCA1,ABCD2,ACSL4,ALDOC,BCL2,BCL2L1,BHLHE40,CDKN1A,CEBPB,CYP51A1,DHCR7,DLK1,ELOVL5,ELOVL7,FABP7,FASN,FDFT1,HFE,HMGCR,HSPA5,LDLR,LPL,MEF2C,PMP22,PTGDS,PTGS2,Scd2,STARD4,TF,VEGFA	1	Motor dysfunction or movement disorder	100% (1/1)
53	-8.083	5	1	H3-3B	3	CDKN1A,EGR1,MYCN	1	Development of neurons	0% (0/1)
54	-8.660	14	1	CTBP1	12	ABCA1,CDKN1A,CYP26B1,DHCR7,ENPP2,FAT1,FKBP5,HMGCR,LDLR,PRKN,VCAN,VIM	1	Movement disorders	100% (1/1)
55	-8.660	14	1	MAP2K5	12	AACS,ALDOC,CYP51A1,DHCR7,FDFT1,HMGCR,LDLR,MMP9,PTGS2,SREBF1,STARD4,TH	1	Movement disorders	100% (1/1)
56	-8.660	5	1	TAS1R3	3	CREB1,DDIT4,SLC7A11	1	Formation of brain	0% (0/1)
57	-9.546	10	1	KMT2A	8	BCL2,CCND1,CDKN1A,DUSP10,EGR1,NES,PROM1,ZBTB18	1	Proliferation of neuronal cells	0% (0/1)
58	-10.062	22	1	SCAP	20	AACS,ABCA1,ACSL4,ALDOC,CYP51A1,DHCR7,DLK1,ELOVL5,FASN,FDFT1,HMGCR,HMGCS2,LDLR,MMP9,MT2A,PTGS2,Scd2,SREBF1,STARD4,VIM	1	Movement disorders	0% (0/1)
59	-10.205	9	1	KLF15	7	AGT,APOD,CEBPB,CEBPD,MMP9,NGF,SLC2A4	1	Learning	0% (0/1)
60	-10.586	17	1	ERG	15	BMP4,DOCK1,EXTL3,FKBP5,FLT1,IGF2,LRRK2,MAP3K5,MMP9,NRCAM,PTPN11,PTPRM,RAPGEF1,RAPH1,VIM	1	Growth of neurites	0% (0/1)
61	-10.607	20	1	SREBF2	18	AACS,ABCA1,ALDOC,BHLHE40,CCN2,CDKN1A,CYP51A1,DHCR7,E2F1,FABP7,FASN,FDFT1,GLI1,HMGCR,LDLR,SREBF1,STARD4,STAT2	1	Movement disorders	0% (0/1)
62	-11.839	8	1	ARID2	6	ADAM17,ADAM19,BMP4,FGFR2,MEF2C,NTNG1	1	Development of neurons	0% (0/1)
63	-12.075	7	1	CCR2	5	CXCL12,MMP2,MMP9,TGM2,VCAN	1	Growth of neurites	0% (0/1)
64	-12.969	7	1	HOXA7	5	CD93,EDNRA,EGFR,KCNA3,VIM	1	Development of neural cells	0% (0/1)
65	-12.969	7	1	PPP2CA	5	BCL2,Ccr5,PTGS2,RARB,STAT1	1	Learning	0% (0/1)
66	-13.266	13	1	MACROH2A1	11	ABCA1,CDKN1A,CDKN1C,EDN1,EGR1,FASN,LPL,PARP1,SLC2A1,SLC2A4,SPARC	1	Movement disorders	0% (0/1)
67	-14.496	10	1	RUNX3	8	CCND1,CDKN1A,EXTL3,GRK5,IL6ST,MMP2,MMP9,VIM	1	Proliferation of neuronal cells	0% (0/1)
68	-15.011	6	1	MT3	3	BCL2,GFAP,MT2A	2	Growth of neurites,Neuritogenesis	50% (1/2)
69	-16.743	5	1	UBR5	3	CDKN1A,LRRK2,NRP1	1	Growth of neurites	0% (0/1)
70	-16.977	21	1	DNMT3B	19	ABCD1,ATM,ATP2A2,CACNA1C,CAMK4,CASQ1,CASQ2,CDKN1A,FGFR3,HSPA5,KDR,MGST1,MYH7B,RGS4,S1PR1,SLC8A1,STAT1,TNNT1,TRPC3	1	Movement disorders	0% (0/1)
71	-17.321	5	1	KIF3A	3	CDKN1A,HMGCR,VEGFA	1	Outgrowth of neurites	100% (1/1)
72	-17.963	8	1	mir-142 (includes others)	6	CAT,EZR,IL6ST,ITGA1,NRP1,VEGFA	1	Outgrowth of neurites	0% (0/1)
73	-22.000	6	1	CTNNBIP1	4	CCND1,CDKN1A,HMGCR,HMGCS1	1	Proliferation of neuronal cells	0% (0/1)

## Sheet: BDL vs Sham  Regulator Effects2
Column1	Column2	Column3	Column4	Column5	Column6	Column7	Column8	Column9	Column10
© 2000-2025 QIAGEN. All rights reserved.
			Comparison	Thalamus in BDL vs. Sham Mice
	The Generate Networks function, located under the Regulator Effects tab, was used to generate hypotheses connecting upstream regulators, dataset molecules, and downstream diseases and functions in the BDL vs sham comparison.
	The analysis setting was configured to include diseases and functions from the following categories: Cell Cycle, Cell Death and Survival, Cell Morphology, Cellular Function and Maintenance, and Cellular Growth and Proliferation.
	Diseases or functions that appear in orange text are predicted to be activated in the thalamus, while those that appear in blue text are predicted to be inhibited.
ID	Consistency Score	Node Total	Regulator Total	Regulators	Target Total	Target Molecules in Dataset	Disease & Function Total	Diseases & Functions	Known Regulator-Disease/Function Relationship
1	11.759	18	4	AXIN1,FREY1,PDGFC,POGLUT3	11	CALR,CCND1,CCND2,FLT1,HSP90B1,HSPA5,KDR,LEF1,TEK,VEGFA,ZEB2	3	Cell viability,Proliferation of lymphatic system cells,Proliferation of mononuclear leukocytes	0% (0/12)
2	8.132	30	4	CHLSN,FAM120A,LMNB1,Pirb (includes others)	23	ACSS2,CCND1,CRYAB,CXCL12,CYP51A1,DHCR7,ELOVL7,FASN,FDFT1,FLT3,GFAP,HMGCR,HMGCS1,LDLR,LMNA,MGP,MGST1,MSMO1,MVD,PLIN2,Scd1,SQLE,VIM	3	Apoptosis,Cell proliferation of tumor cell lines,Cell survival	42% (5/12)
3	7.723	42	5	ELP1,KCNJ2,miR-143-3p (and other miRNAs w/seed GAGAUGA),POGLUT3,TPM3	31	ANK2,BCL2,BMP4,CCDC88A,DST,EGFR,FAT1,FLT1,FSCN1,GAS7,HSPA5,ITGA1,ITGA6,KIF13B,MACF1,MAPK7,MAPT,MICAL2,MITF,MMP2,MPDZ,MYH10,MYH9,NIN,PCDH15,SOX10,SPTBN1,TEK,UTRN,VEGFA,ZEB2	6	Cell viability,Development of neural cells,Formation of cellular protrusions,Growth of neurites,Microtubule dynamics,Proliferation of lymphatic system cells	20% (6/30)
4	7.520	63	16	C3,FLVCR1,KIF3A,LARP1,miR-218-5p (and other miRNAs w/seed UGUGCUU),mir-3622 (includes others),PADI4,PNPT1,PRMT1,PROCR,RCN3,SERPINA6,SPEN,STS,TNC,TXNDC5	46	BBC3,BCL2,BCL2L1,BMP4,BMP5,CCND1,CDKN1A,CEBPD,CXCL12,EGFR,EIF3E,EIF3F,GLI1,HSPA1A,LEF1,LYN,MMP9,NFKBIA,PARP1,PARP14,PTN,RPL10,RPL11,RPL13A,RPL19,RPL3,RPL32,RPL35A,RPL37A,RPL7,RPS13,RPS14,RPS15A,RPS16,RPS18,RPS19,RPS21,RPS27,RPS27A,RPS3A,RPS4X,RPS5,RPS7,Serpina3n (includes others),SLC2A4,VEGFA	1	Cell death of cancer cells	0% (0/16)
5	5.237	29	6	CHLSN,CTNNBIP1,FAM120A,Pirb (includes others),SP4,SPRING1	21	ACSS2,CCND1,CDKN1A,CYP51A1,DHCR7,EGFR,FASN,FDFT1,FLT1,HMGCR,HMGCS1,HMGCS2,HSPA5,KITLG,LDLR,MVD,SQLE,SREBF1,SREBF2,THRSP,VEGFA	2	Cell proliferation of tumor cell lines,Cell viability	25% (3/12)
6	4.364	28	3	HOXA9,IRF9,mir-193 (includes others)	21	CCL19,CISH,EDNRA,EPS8,ETS2,FLT3,KCNA3,LY86,LYN,MAFB,MAPT,NPPA,PARP14,PIK3CD,PODXL,SDC4,SOCS3,STAT1,SULF1,VEGFA,VIM	4	Development of neurons,Formation of cellular protrusions,Proliferation of lymphatic system cells,Proliferation of mononuclear leukocytes	0% (0/12)
7	4.007	25	6	BPIFB1,C4a/C4b,ELP1,FGF9,REST,TPM3	18	BCL2,BMP4,CAV1,CCND1,COLQ,COTL1,CXCL12,EGR1,EGR3,FLT1,ITGA1,L1CAM,MMP2,NES,NFKBIA,NPAS4,NRP1,VEGFA	1	Proliferation of neuronal cells	33% (2/6)
8	2.598	15	2	ADAM17,USP14	12	BCL2,CDC42EP4,COL1A1,EGFR,FASN,HSPB1,LASP1,MMP2,MYH9,VEGFA,VIM,WNT7A	1	Microtubule dynamics	50% (1/2)
9	2.475	11	2	CDH11,FOXF1	8	BMP4,CCND1,CD34,CDKN1A,IL33,IL6ST,KDR,PTN	1	Proliferation of blood cells	0% (0/2)
10	2.183	22	4	HOMER2,miR-143-3p (and other miRNAs w/seed GAGAUGA),mir-148 (includes others),miR-29b-3p (and other miRNAs w/seed AGCACCA)	17	ACSL4,BCL2,DST,EGFR,EGR1,GAS7,GPR37,GPX4,GRIN2A,GRM1,GRM5,ITGA1,ITGA6,LAMC1,PMP22,VEGFA,VIM	1	Neuritogenesis	0% (0/4)
11	2.138	19	4	NSD2,PML-RARA,SPIB,TAS1R3	14	APOE,ATM,BCL2,CA2,CAT,CCND2,CDKN1A,CREB1,EGR1,HK3,HSPA1A,KDR,MEF2C,VEGFA	1	Cell viability of tumor cell lines	50% (2/4)
12	-1.118	22	1	TARDBP	20	AIF1,CYP51A1,DHCR7,FAM83D,FDFT1,HMGCR,HMGCS1,LCN2,LDLR,LFNG,LRG1,MVD,NSDHL,NUF2,PAF1,PRKN,SORT1,SQLE,SREBF2,TUSC1	1	Cell proliferation of tumor cell lines	100% (1/1)
13	-1.732	14	1	MFSD2A	12	ACSL4,COL1A1,CYP51A1,DHCR7,FASN,FDFT1,LCN2,LDLR,MMP2,MVD,SREBF1,SREBF2	1	Cell proliferation of tumor cell lines	0% (0/1)
14	-1.800	27	1	MLXIPL	25	FASN,KHK,RPL10,RPL11,RPL13A,RPL19,RPL3,RPL32,RPL35A,RPL37A,RPL7,RPS13,RPS14,RPS15A,RPS16,RPS18,RPS19,RPS21,RPS27,RPS27A,RPS3A,RPS4X,RPS5,RPS7,SLC2A4	1	Cell death of cancer cells	0% (0/1)
15	-1.897	12	1	ETNPPL	10	CHKA,CYP51A1,HMGCS1,LDLR,MSMO1,MVD,NSDHL,PPARD,SQLE,SREBF2	1	Cell proliferation of tumor cell lines	0% (0/1)
16	-1.897	12	1	STIM1	10	BCL2,BCL2L1,CAMK4,CDKN1A,FGF9,FLT1,ITGA6,KDR,NRAS,VEGFA	1	Cell viability	100% (1/1)
17	-2.400	23	1	FMR1	21	MMP9,RPL11,RPL13A,RPL19,RPL3,RPL32,RPL37A,RPL7,RPS13,RPS14,RPS15A,RPS16,RPS18,RPS19,RPS21,RPS27,RPS27A,RPS4X,RPS5,RPS7,TF	1	Cell death of cancer cells	0% (0/1)
18	-2.530	12	1	miR-16-5p (and other miRNAs w/seed AGCAGCA)	10	BCL2,CCND1,EGFR,IGF2,IKBKB,KITLG,NFKBIA,SLC12A2,VEGFA,VIM	1	Proliferation of neural cells	100% (1/1)
19	-2.846	12	1	mir-1 (includes others)	10	BCL2,CAPRIN1,CREB1,CXCL12,EDN1,FASN,LASP1,SULF1,UST,VEGFA	1	Neuritogenesis	0% (0/1)
20	-3.182	10	1	DBI	8	ACSS2,ELOVL6,FASN,HMGCR,NGF,PPARD,SQLE,SREBF2	1	Cell proliferation of tumor cell lines	0% (0/1)
21	-3.402	9	1	MACROH2A1	7	CCND2,CDKN1A,CDKN1C,EGR1,ETS1,PARP1,SOCS2	1	Proliferation of blood cells	0% (0/1)
22	-4.082	8	1	HHEX	6	CCN2,FLT1,KDR,NRP1,TEK,VEGFA	1	Cell viability of tumor cell lines	100% (1/1)
23	-4.082	8	1	SPRY1	6	ETV4,ETV5,FABP7,FGF1,FGFR3,MMP2	1	Proliferation of neural cells	0% (0/1)
24	-4.082	8	1	TCF7L1	6	CCND2,CDKN1C,DPP4,LEF1,MYCN,PCSK1N	1	Proliferation of blood cells	0% (0/1)
25	-4.250	18	1	MAP2K5	16	ACSS2,CCND1,CYP51A1,DHCR7,ELOVL6,FDFT1,HMGCR,HMGCS1,LDLR,MMP9,MSMO1,MVD,NSDHL,PTGS2,SQLE,SREBF1	1	Cell proliferation of tumor cell lines	100% (1/1)
26	-4.427	12	1	NR1I3	10	AGT,CDKN1A,CEBPB,GH1,HMGCR,IL1R1,LIMS2,NFKBIA,PTPN11,RARB	1	Proliferation of neural cells	0% (0/1)
27	-4.491	8	1	CDKN1C	6	ATM,CCND1,CDKN1A,E2F1,EGR1,PARP1	1	Proliferation of blood cells	100% (1/1)
28	-4.491	8	1	HOXA7	6	CD34,EGFR,FLT3,KCNA3,LY86,VIM	1	Proliferation of blood cells	0% (0/1)
29	-4.491	8	1	MRTFB	6	CXCL12,EGR3,EZR,MAFK,MYH10,MYH9	1	Outgrowth of neurites	0% (0/1)
30	-4.491	8	1	SERPINF1	6	BCL2,CCND1,NFKBIA,NGF,SOX10,VIM	1	Proliferation of neuronal cells	0% (0/1)
31	-4.536	9	1	E2F3	7	CD9,CDKN1A,E2F1,FGFR2,IGF2,PTN,TP73	1	Outgrowth of neurites	0% (0/1)
32	-4.899	8	1	CTSB	6	ATM,CCND1,E2F1,KDR,SPHK1,VEGFA	1	Proliferation of neural cells	0% (0/1)
33	-4.914	9	1	PPP3CA	7	BCL2,CDKN1A,CRYAB,LPAR1,PTGS2,SLC2A4,TF	1	Necrosis of tumor	0% (0/1)
34	-4.914	9	1	PPP3CA	7	BCL2,CD9,CDKN1A,GFAP,LPAR1,S100A4,VIM	1	Proliferation of neuronal cells	0% (0/1)
35	-4.919	7	1	PCBP2	5	CCN2,CDKN1A,SLC7A11,STAT1,STAT2	1	Cell proliferation of tumor cell lines	0% (0/1)
36	-4.919	7	1	mir-218 (includes others)	5	CCND1,EGFR,IGF2,LEF1,ZEB2	1	Proliferation of blood cells	0% (0/1)
37	-5.307	8	1	ADM	6	BCL2,BID,CALCA,ICAM1,PTGS2,SMAD7	1	Proliferation of lymphatic system cells	0% (0/1)
38	-5.307	8	1	AKT2	6	BCL2,CDKN1A,MYCN,PRL,SOX10,VIM	1	Development of neural cells	0% (0/1)
39	-5.307	8	1	TSPO	6	ANXA1,BCL2,CCL19,ICAM1,LCN2,PTGS2	1	Proliferation of lymphatic system cells	0% (0/1)
40	-5.367	7	1	CDX1	5	BCL2,CCL25,CCND1,CCND2,PTGS2	1	Proliferation of mononuclear leukocytes	0% (0/1)
41	-5.367	7	1	IRS2	5	CCND1,EGR1,HMGCR,PRL,VEGFA	1	Proliferation of neural cells	0% (0/1)
42	-5.367	7	1	PROX1	5	AKT2,CPE,FGFR3,KDR,NRP1	1	Proliferation of neural cells	100% (1/1)
43	-5.422	17	1	SHH	15	ANGPT2,BCL2,BMP4,CAV1,CCND1,CCND2,EGFR,GLI1,IGF2,MCM2,MEF2C,MYCN,NES,SREBF1,THBD	1	Cell viability of tumor cell lines	100% (1/1)
44	-5.750	18	1	SRF	16	BCL2,CDKN1A,EGR1,EGR3,EZR,FGF1,FLT1,ITGA1,ITGA6,KDR,MMP9,MYH9,NPAS4,NPM1,VCAN,VCL	1	Proliferation of neural cells	100% (1/1)
45	-5.774	14	1	THEM6	12	CYP51A1,DHCR7,FDFT1,HMGCS1,HSPA5,MSMO1,MVD,NSDHL,PDIA4,PDIA6,SQLE,TSPYL2	1	Cell proliferation of tumor cell lines	100% (1/1)
46	-5.800	27	1	SCAP	25	ACAA2,ACSL4,ACSS2,CSF1R,CYP51A1,DHCR7,DLK1,ELOVL5,ELOVL6,FASN,FDFT1,HMGCR,HMGCS1,HMGCS2,LDLR,MMP9,MSMO1,MT2A,MTHFD2,MVD,NSDHL,PTGS2,SQLE,SREBF1,SREBF2	1	Cell proliferation of tumor cell lines	100% (1/1)
47	-5.814	7	1	ATF6	5	BCL2,CCND1,RORC,SPARC,VEGFA	1	Cell death of cancer cells	0% (0/1)
48	-5.814	7	1	H3-3A	5	BBC3,CDKN1A,EGFR,EGR1,MYCN	1	Cell proliferation of tumor cell lines	0% (0/1)
49	-5.814	7	1	miR-145-5p (and other miRNAs w/seed UCCAGUU)	5	ADAM17,EGFR,MAPK7,PROM1,SOX10	1	Proliferation of neuronal cells	0% (0/1)
50	-6.000	6	1	CIC	4	CCND1,ETV4,ETV5,LRRK2	1	Proliferation of neuronal cells	0% (0/1)
51	-6.000	6	1	MT3	4	BCL2,CEBPD,GFAP,MT2A	1	Cell proliferation of tumor cell lines	0% (0/1)
52	-6.000	6	1	NPC1L1	4	ABCA1,HMGCR,HMGCS1,SREBF2	1	Cell viability	0% (0/1)
53	-6.261	7	1	NRIP1	5	CCND1,CDKN1A,FASN,PRL,PTGS2	1	Cell death of cancer cells	0% (0/1)
54	-6.500	6	1	DCN	4	CDKN1A,EGFR,MMP9,VEGFA	1	Cell death of cancer cells	0% (0/1)
55	-6.500	6	1	H3-3B	4	BBC3,CDKN1A,EGR1,MYCN	1	Cell proliferation of tumor cell lines	0% (0/1)
56	-6.500	6	1	IL4R	4	ETV5,NGEF,PTN,SOCS3	1	Growth of neurites	0% (0/1)
57	-6.500	6	1	LAPTM5	4	FABP7,LAMA1,MAPK7,TLR7	1	Growth of neurites	0% (0/1)
58	-6.500	6	1	STARD5	4	ABCA1,HMGCR,TJP1,VIM	1	Apoptosis	0% (0/1)
59	-6.500	6	1	UBR5	4	BBC3,CCND1,CDKN1A,LRRK2	1	Cell death of cancer cells	0% (0/1)
60	-7.000	6	1	HOXB13	4	CDKN1A,EPHA4,GABRA2,NFKBIA	1	Development of neurons	0% (0/1)
61	-7.112	21	1	RICTOR	19	BBC3,BCL2L1,PSMA7,PSMB3,PTGS2,RORC,RPL10,RPL11,RPL13A,RPL35A,RPL7,RPS13,RPS18,RPS19,RPS21,RPS27A,RPS3A,RPS4X,RPS5	1	Cell death of cancer cells	0% (0/1)
62	-7.506	5	1	BCKDK	3	CAT,MOG,PLP1	1	Proliferation of immune cells	0% (0/1)
63	-7.506	5	1	CTSK	3	BCL2,CDKN1A,VIM	1	Outgrowth of neurites	0% (0/1)
64	-7.506	5	1	HAND1	3	ANGPT1,FLT1,NRP1	1	Growth of neurites	0% (0/1)
65	-7.506	5	1	MED13	3	FASN,KITLG,SLC2A4	1	Cell death of cancer cells	0% (0/1)
66	-7.506	5	1	miR-205-5p (and other miRNAs w/seed CCUUCAU)	3	MMP2,MMP9,VEGFA	1	Growth of neurites	0% (0/1)
67	-7.667	11	1	miR-122-5p (miRNAs w/seed GGAGUGU)	9	ABCA1,ADAM17,DUSP2,HMGCR,HMGCS1,MAPK11,SLC7A11,SQLE,SREBF2	1	Cell viability	100% (1/1)
68	-7.794	14	1	ERG	12	BMP4,ETS1,EZH2,FLT1,KLF10,LEF1,LRRK2,MMP9,MYCN,NDRG1,SPARC,VWF	1	Cell death of tumor cells	0% (0/1)
69	-8.083	5	1	CDHR1	3	CEBPD,Serpina3n (includes others),SOCS3	1	Cell death of tumor cells	0% (0/1)
70	-8.083	5	1	TP53COR1	3	BBC3,BID,CDKN1A	1	Cell death of cancer cells	0% (0/1)
71	-8.333	11	1	RUNX3	9	CCND1,CDKN1A,CSF1R,EXTL3,GRK5,IL6ST,MMP2,MMP9,VIM	1	Proliferation of neural cells	0% (0/1)
72	-9.037	17	1	mir-8 (includes others)	15	ACSL4,BCL2,CDKN1A,EGFR,EZH2,FGFR2,FHOD1,KDR,KITLG,MYH10,NIN,PPP1R1B,VIM,WIPF1,ZEB2	1	Microtubule dynamics	100% (1/1)
73	-9.071	10	1	PPP2CA	7	BCL2,CCND1,Ccr5,CDKN1A,PTGS2,SOCS3,STAT1	2	Proliferation of lymphatic system cells,Proliferation of mononuclear leukocytes	100% (2/2)
74	-9.354	16	1	ATP7B	14	AMACR,CKS1B,CYP51A1,ELOVL6,FASN,FDFT1,H1-2,HMGCR,HMGCS1,LDLR,MSMO1,MT2A,SQLE,SREBF2	1	Cell proliferation of tumor cell lines	0% (0/1)
75	-9.546	10	1	KMT2A	8	BCL2,CCND1,CDKN1A,DUSP10,EGR1,NES,PROM1,ZBTB18	1	Proliferation of neuronal cells	0% (0/1)
76	-9.827	9	1	HSF1	7	BCL2,BMP4,EGFR,FGF1,MAPT,VCAN,VIM	1	Outgrowth of neurites	0% (0/1)
77	-9.827	9	1	MAPK7	7	CCND1,DHCR7,FASN,MEF2C,PTGS2,TEK,VEGFA	1	Cell death of tumor cells	100% (1/1)
78	-9.827	9	1	SERPINE1	7	CCN2,CDKN1A,EGR1,KDR,NFKBIA,VEGFA,VIM	1	Neuritogenesis	0% (0/1)
79	-10.000	11	1	BRD4	9	BCL2,CDKN1A,IL6R,ITGA1,ITGA4,NFKBIA,TGFA,TGM2,TOP1	1	Growth of neurites	0% (0/1)
80	-10.328	18	1	FOXM1	15	ANXA1,CCND1,CCND2,CDKN1A,CXCL12,IKBKB,KDR,LEF1,MMP9,MYCN,PARP1,STING1,VEGFA,VIM,ZEB2	2	Proliferation of lymphatic system cells,Proliferation of mononuclear leukocytes	50% (1/2)
81	-10.400	27	1	E2F1	25	BCL2,BMP4,CAV1,CCND1,CD9,CDKN1A,DUSP10,EGR1,FGFR2,FGFR3,FLT1,GH1,ID3,IGF2,ITGA1,MAP3K5,MMP9,MYH9,NFKBIA,NRP1,RBL1,TP73,VEGFA,VIM,WWOX	1	Proliferation of neuronal cells	100% (1/1)
82	-10.583	9	1	ARID2	7	ADAM17,BMP4,COL1A1,FGFR2,MEF2C,NTNG1,PIP5KL1	1	Organization of cytoskeleton	0% (0/1)
83	-10.583	9	1	mir-29 (includes others)	7	AKT2,BCL2,CCND1,FLT3,MYCN,SPARC,VEGFA	1	Cell death of cancer cells	100% (1/1)
84	-10.614	8	1	MIR17HG	6	BMP4,CCND1,CDKN1A,CPE,CREB1,IL6ST	1	Proliferation of neuronal cells	100% (1/1)
85	-10.660	24	1	CSF1	22	ABCA1,APOE,BCL2,BCL2L1,BHLHE40,CCND1,CCND2,CDKN1A,CFP,CREB1,DUSP5,EGR1,HSP90B1,HSPA5,ITGAM,LGALS3BP,PARP14,SLC2A1,SQLE,SREBF2,TYMP,VEGFA	1	Cell viability of tumor cell lines	0% (0/1)
86	-10.733	8	1	IRS2	5	CCN2,CCND1,EGR1,PRL,VEGFA	2	Proliferation of lymphatic system cells,Proliferation of mononuclear leukocytes	100% (2/2)
87	-11.023	8	1	SGPL1	6	BCL2,BCL2L1,EGFR,HSPA5,PLP1,PTGS2	1	Proliferation of blood cells	0% (0/1)
88	-11.258	14	1	ERBB3	12	CCND1,CDKN1A,CXCL12,EGFR,EMP2,NDRG1,PRL,PTGS2,Serpina3n (includes others),SOCS3,SPARC,VEGFA	1	Cell death of cancer cells	0% (0/1)
89	-11.431	8	1	HMG20A	6	CD9,HMGCR,LAMA1,TGM2,VCAN,VEGFA	1	Outgrowth of neurites	0% (0/1)
90	-11.489	35	1	CTNNB1	33	ADAM17,BCL2,BMP4,CDKN1A,CXCL12,EGFR,ENPP2,ETV4,GFAP,GJB1,HMGCR,IGF2,ITGA1,ITGA4,KITLG,L1CAM,MAP3K5,MAPT,MMP9,NPTX1,NRCAM,P2RX7,RPL4,RPS14,S100A4,SLC12A2,TGFA,TGM2,TNFRSF19,TP73,VCAN,VEGFA,VIM	1	Outgrowth of neurites	0% (0/1)
91	-11.547	14	1	CTBP1	12	ABCA1,CDH5,CDKN1A,CSF1R,FAT1,FKBP5,HMGCR,PRKN,SGK3,SREBF2,VCAN,VIM	1	Cell survival	100% (1/1)
92	-11.800	27	1	VEGFA	25	ACE,ANGPT2,BCL2,BMP4,CAV1,CCN2,CCND1,CDKN1A,COL1A1,CXCL12,DUSP5,E2F1,EGR1,FLT1,HSPA5,KDR,LEF1,MEF2C,MYCN,NRP1,PARP1,PTGS2,SYNM,TEK,THBD	1	Cell viability of tumor cell lines	100% (1/1)
93	-11.839	8	1	CDK5	6	CDKN1A,EPHA3,HDAC9,NES,PLP1,PPP1R1B	1	Formation of cellular protrusions	0% (0/1)
94	-11.839	8	1	TRIM24	6	BLNK,IL1R1,PSMB10,SAMD9L,STAT1,VEGFA	1	Proliferation of lymphatic system cells	0% (0/1)
95	-12.000	7	1	PMP22	4	APOE,BBC3,CDKN1A,P2RX7	2	Proliferation of immune cells,Proliferation of lymphatic system cells	0% (0/2)
96	-12.075	7	1	CCR2	5	CXCL12,MMP9,SPARC,TIMP4,VCAN	1	Cell death of tumor cells	0% (0/1)
97	-12.075	7	1	CCR2	5	CXCL12,MMP2,MMP9,TGM2,VCAN	1	Growth of neurites	0% (0/1)
98	-12.247	8	1	ZBTB10	6	ANXA1,CD34,PTGS2,SASH3,STING1,UNC93B1	1	Proliferation of blood cells	0% (0/1)
99	-12.369	19	1	HGF	17	ADORA2A,BCL2,CDKN1A,FKBP5,GAB1,GRK5,IL6ST,KITLG,L1CAM,MMP9,NRCAM,NRP1,SOCS2,TGFA,TNK2,VEGFA,VIM	1	Outgrowth of neurites	100% (1/1)
100	-12.522	7	1	HSD11B2	5	ADAM17,ATP2A2,CCN2,COL1A1,GLI1	1	Cell proliferation of tumor cell lines	100% (1/1)
101	-13.000	18	1	TP73	16	ADAM17,BCL2,CDKN1A,E2F1,EGFR,EGR1,FGFR2,FGFR3,FLT1,GRK5,ITGA1,MMP2,MYH9,NRP1,VEGFA,VIM	1	Growth of neurites	100% (1/1)
102	-13.282	12	1	miR-34a-5p (and other miRNAs w/seed GGCAGUG)	10	BCL2,CDKN1A,CREB1,EFEMP1,EFHD1,GFRA1,GRM7,KAT2B,PREX2,VEGFA	1	Neuritogenesis	0% (0/1)
103	-13.667	11	1	FOXO4	9	BCL2L1,CAT,CAV1,CCND1,CDKN1A,FASN,MMP9,SGK1,VEGFA	1	Cell death of tumor cells	100% (1/1)
104	-13.825	19	1	EIF4E	17	ATR,BCL2,BCL2L1,CCND1,CDKN1A,EGFR,GH1,IL33,MMP9,NFKBIA,NRAS,NRP1,PRL,RPL19,RPL37A,RPS13,SPHK1	1	Cell death of tumor cells	0% (0/1)
105	-14.000	6	1	DDX21	4	CCN2,MMP9,TGM2,VIM	1	Cell survival	100% (1/1)
106	-14.000	11	1	SREBF2	9	BHLHE40,BMP4,CCN2,CDKN1A,E2F1,ICAM1,LDLR,LIPA,RARRES2	1	Proliferation of lymphatic system cells	0% (0/1)
107	-14.241	29	1	MYCN	27	BCL2L1,BID,CCND1,CDKN1A,EGFR,LPAR1,MITF,NDRG1,PSMA7,RPL10,RPL11,RPL13A,RPL19,RPL3,RPL35A,RPL37A,RPL7,RPS13,RPS16,RPS19,RPS27,RPS3A,RPS4X,RPS5,RPS7,SLC16A1,SPARC	1	Cell death of cancer cells	100% (1/1)
108	-14.670	31	1	EGFR	29	BCL2,CAV1,CCN2,CDKN1A,CNTN3,CXCL12,EFEMP1,EGR1,EGR3,ETV4,FASN,GFAP,HSPA5,HSPB1,IL33,ITGA6,LCN2,MATN2,NFKBIA,PDLIM5,PTGS2,RHOB,SEMA4D,SEMA7A,SPHK1,UGT8,VEGFA,VIM,ZEB2	1	Neuritogenesis	100% (1/1)
109	-14.967	16	1	SLC16A2	14	APOE,ATP1B2,CCK,CNP,DPYSL4,FASN,MAG,MOG,PCP4,PLP1,PODXL,SEMA7A,SYN2,VIM	1	Development of neurons	0% (0/1)
110	-14.977	15	1	ESRRA	13	ANXA1,CCL17,CXCL12,EGR3,EPHB1,ETS1,ICAM1,IGF2,LIPA,MMP9,PTGS2,SMARCA4,VEGFA	1	Proliferation of mononuclear leukocytes	100% (1/1)
111	-15.000	11	1	SREBF1	9	BCL2,BCL2L1,CDKN1A,CEBPD,FASN,PTGS2,RPS27,TF,VEGFA	1	Cell death of cancer cells	0% (0/1)
112	-15.011	6	1	ANXA5	3	CDKN1A,ICAM1,MMP9	2	Proliferation of lymphatic system cells,Proliferation of mononuclear leukocytes	0% (0/2)
113	-15.300	14	1	PRL	12	BCL2,CAV1,CCND1,CDKN1A,EGFR,EGR1,ID3,IGF2,ITGA1,SOCS2,SOCS3,VIM	1	Proliferation of neural cells	100% (1/1)
114	-15.497	9	1	NGEF	7	ANK3,FGFR3,GRM1,GRM5,LPAR1,MAFB,NRXN1	1	Development of neural cells	100% (1/1)
115	-15.555	45	1	KRAS	43	ACSL4,AGT,AKAP5,BCL2,BMP4,CALD1,CAMKK2,CAV1,CCN2,CDKN1A,CNTN3,CXCL12,EFEMP1,EGFR,EGR1,ETV4,EZH2,FASN,FES,GFAP,GPX4,HEXA,HSPA5,HSPB1,IKBKB,IL33,L1CAM,LCN2,NFKBIA,NGEF,PDLIM5,PMP22,PTGS2,PTPRM,RHOB,SEMA4D,SEMA7A,SPHK1,SULF1,UGT8,VEGFA,VIM,VSTM5	1	Morphogenesis of neurons	0% (0/1)
116	-15.875	9	1	VCAN	7	CDKN1A,CXCL12,EGFR,MMP9,NFKBIA,PARP14,VEGFA	1	Cell death of cancer cells	0% (0/1)
117	-16.166	5	1	ABCD1	3	ABCA1,APOE,PTGS2	1	Cell viability	100% (1/1)
118	-16.252	9	1	MAP3K7	7	BMP4,IGF2,MMP9,NFKBIA,NGF,PROM1,SPTBN1	1	Growth of neurites	0% (0/1)
119	-16.282	13	1	PARP1	11	BCL2,CCND1,Ccr5,CDKN1A,CXCL12,E2F1,HRH1,ICAM1,MMP9,PTGS2,STAT1	1	Proliferation of mononuclear leukocytes	100% (1/1)
120	-16.282	14	1	RPTOR	11	BCL2,CCND1,CCND2,CSF1R,CXCL12,IL1R1,ITGAM,PTGS2,PTPN11,Pycard,SOCS3	2	Proliferation of lymphatic system cells,Proliferation of mononuclear leukocytes	100% (2/2)
121	-16.454	14	1	DNMT3B	12	ATM,CAMK4,CDKN1A,EZH2,HSPA5,KDR,PTN,RCAN2,S1PR1,SLC7A11,SMAD7,STAT1	1	Proliferation of blood cells	0% (0/1)
122	-16.743	5	1	AGPAT2	3	CEBPB,FASN,SLC2A4	1	Cell viability of tumor cell lines	0% (0/1)
123	-16.971	11	1	SLCO1C1	8	APOE,CALR,LDLR,MAG,MOG,PLP1,VEGFA,VIM	2	Proliferation of lymphatic system cells,Proliferation of mononuclear leukocytes	0% (0/2)
124	-17.963	8	1	NR4A2	6	CCND1,COL1A1,KITLG,PRL,PTGS2,SLC2A4	1	Cell viability of tumor cell lines	0% (0/1)
125	-17.963	8	1	mir-142 (includes others)	6	CAT,EZR,IL6ST,ITGA1,NRP1,VEGFA	1	Outgrowth of neurites	0% (0/1)
126	-18.667	11	1	TRIM38	9	ACSL4,COL1A1,FABP7,ICAM1,ITGA6,ITGAM,MAP4K4,PLIN2,STING1	1	Cell viability	0% (0/1)
127	-20.017	25	1	FOXO3	23	ANXA1,ATM,BBC3,BCL6,BID,CCN2,CCND1,CCND2,CDKN1A,DDIT4,EGR1,EGR4,IL1R1,IMPDH2,ITGAM,LCN2,MEF2C,MMP9,MTHFD2,NFKBIA,TXNIP,VEGFA,VIM	1	Proliferation of lymphatic system cells	100% (1/1)
128	-20.667	38	1	TCF7L2	36	ADAMTS4,BMP4,CCN2,CDKN1A,CDKN1C,CNP,CREB3L2,DOCK10,EDN1,EFNB1,EGFR,EN1,ENC1,EPHB1,ERBB3,FGFR2,HIPK2,KAT2B,MAG,MAP4K4,MOG,MYO6,OLIG2,PLP1,PPARD,PRICKLE1,PTGS2,PTPN11,SEMA4D,SGK1,SLC12A2,SOX10,TPPP,UGT8,VEGFA,VIM	1	Development of neural cells	100% (1/1)
129	-21.000	18	1	IL5	16	BCL2,CD9,CDKN1A,CX3CR1,EGR1,EGR3,HMGCR,IL6R,MANF,MMP9,PMP22,RAP1GAP,S100A4,SGK1,SOCS2,VIM	1	Proliferation of neural cells	0% (0/1)
130	-21.229	9	1	TRAPPC1	6	BCL2,CALR,CDKN1A,HSP90B1,HSPA1A,HSPA5	2	Proliferation of lymphatic system cells,Proliferation of mononuclear leukocytes	0% (0/2)
131	-21.544	9	1	KLF15	7	E2F1,FKBP5,IL6R,MMP2,MMP9,MT2A,NGF	1	Growth of neurites	0% (0/1)
132	-21.544	9	1	SH3TC2	7	DHCR7,EGR1,GJB1,HMGCR,HMGCS1,MAG,PMP22	1	Proliferation of neural cells	0% (0/1)
133	-21.637	56	1	ERBB2	54	ADAM17,AKT2,ANGPT2,BCL2,BCL2L1,BHLHE40,CCN2,CCND1,CCND2,CD82,CDCA8,CDKN1A,CEBPB,CKS1B,COL1A1,COL5A1,CXCL12,E2F1,EGFR,EGR1,ERBB3,FASN,FGF9,FHIT,FLT1,HSF1,HSPA1A,HSPB1,IGF2,IKBKB,IL6R,ITGA6,KDR,LCN2,MCM2,MITF,MYCN,NFKBIA,NPY1R,NRP1,PIK3CD,POLB,PRL,PROM1,PTGS2,S100A4,SCG5,SLC2A1,SQLE,TGFA,THBD,TOP1,VCAN,VEGFA	1	Cell viability of tumor cell lines	100% (1/1)
134	-21.794	21	1	SMARCAL1	19	ACSS2,APOC1,CAT,CYP51A1,DHCR7,FASN,FDFT1,GPD1,HMGCR,HMGCS1,LCAT,LDLR,MSMO1,MVD,NDUFA4,NSDHL,PDK4,SORT1,SREBF1	1	Cell proliferation of tumor cell lines	0% (0/1)
135	-22.000	6	1	PEAR1	4	ADAM12,IGFBP2,SPARC,VCAN	1	Necrosis of tumor	0% (0/1)
136	-22.000	6	1	TPH1	4	HSPA1A,RACGAP1,RPS15A,TF	1	Cell death of tumor	0% (0/1)
137	-22.143	51	1	ESR1	49	ADAM17,ADCY1,AGT,ANK3,APC,APOE,BCL2,BMP4,CALD1,CAV1,CDKN1A,CREB1,CXCL12,DNM2,DST,EDN1,EEF2K,EFEMP1,EGFR,EGR1,EGR3,FARP2,FASN,FGFR2,GAS7,GFAP,GPR37,ITGA6,LCN2,MAPT,MPDZ,MYH10,MYO6,NFKBIA,NRCAM,PCP4,PDLIM5,PTGS2,RORC,SGK1,SHANK3,SPTBN1,SULF1,TBCD,TMOD1,TRIO,TSKU,VEGFA,VIM	1	Morphogenesis of neurons	100% (1/1)
138	-22.250	18	1	NR3C1	16	APOE,BCL2,CAT,CDKN1A,CXCL12,ELMO2,FKBP5,GAB1,GRM7,IKBKB,MAPK7,MMP9,NRXN1,PIK3CD,THAP1,VIM	1	Outgrowth of neurites	0% (0/1)
139	-22.452	12	1	DDIT3	10	BBC3,BCL2,HSPA5,HSPD1,ITGAM,LCN2,MTHFD2,NFIL3,TXNIP,VIM	1	Proliferation of lymphatic system cells	0% (0/1)
140	-24.150	8	1	AMBRA1	5	CCND1,CCND2,CDKN1A,SMAD7,VIM	2	Proliferation of lymphatic system cells,Proliferation of mononuclear leukocytes	0% (0/2)
141	-25.809	10	1	COPS5	8	ADA,CDKN1A,DDIT4,E2F1,F2R,GPX4,TFRC,TXNIP	1	Proliferation of lymphatic system cells	0% (0/1)
142	-26.393	43	1	EGF	41	ACSL4,ADAM17,ANGPT1,ARC,BCL2,BCL2L1,CAV1,CCN2,CDKN1A,CSF1R,EDN1,EGFR,EGR1,EGR3,ERBB3,EZR,FASN,FOXA2,GFAP,HDAC9,ICAM1,IL1R1,ITGAM,LAMA1,LCN2,MYCN,NCAN,NGF,NRP1,OLIG2,PODXL,PPARD,PRL,PTGS2,RHOB,ROM1,SPHK1,TH,VEGFA,VIM,WNT7A	1	Development of neural cells	100% (1/1)
143	-28.580	43	1	SOX2	41	ADAMTS4,ADORA2A,ANGPT1,APC,BMP4,BMP6,CCN2,CD9,CDKN1A,CNP,CREB3L2,CXCL12,DKK3,DNM2,DOCK10,EFEMP1,EGFR,ETV4,GAB1,KDR,KITLG,LPAR1,LRP4,MAG,MEF2C,MFSD2A,MOG,NES,NRP1,PCDH15,PHLDB2,PLP1,PLXNB3,SEPTIN2,SS18,UGT8,UST,VEGFA,VIM,WIPF1,WLS	1	Formation of cellular protrusions	0% (0/1)
144	-32.985	20	1	NRG1	17	BCL2,BCL2L1,CCN2,CCND1,CCND2,CDKN1A,E2F1,EGR1,EGR3,IGF2,ITGAM,MMP9,NPPA,PRL,PTGS2,VEGFA,VIM	2	Proliferation of lymphatic system cells,Proliferation of mononuclear leukocytes	0% (0/2)

## Sheet: BDL+antiTNF Regulator Effects
Column1	Column2	Column3	Column4	Column5	Column6	Column7	Column8	Column9	Column10
© 2000-2025 QIAGEN. All rights reserved.
				Comparison	Thalamus in BDL+ Anti-TNF vs. BDL Mice
	The Generate Networks function, located under the Regulator Effects tab, was used to generate hypotheses connecting upstream regulators, dataset molecules, and downstream diseases and functions in the BDL + anti-TNF vs BDL comparison.
	The analysis setting was configured to include diseases and functions from the following categories: Cell Cycle, Cell Death and Survival, Cell Morphology, Cellular Function and Maintenance, and Cellular Growth and Proliferation.
	Diseases or functions that appear in orange text are predicted to be activated in the thalamus, while those that appear in blue text are predicted to be inhibited.
ID	Consistency Score	Node Total	Regulator Total	Regulators	Target Total	Target Molecules in Dataset	Disease & Function Total	Diseases & Functions	Known Regulator-Disease/Function Relationship
1	4.523	17	2	BDNF,FMR1	11	ADCYAP1,C3,EGR3,GRIN2A,ICAM5,KALRN,PTK2B,RGS4,SPARC,TIAM1,TRPC3	4	Branching of cells,Endothelial cell development,Shape change of neurites,Sprouting	88% (7/8)
2	0.500	6	1	mir-132 (includes others)	4	ACHE,C3,GRIN2A,GRIN2B	1	Cellular homeostasis	0% (0/1)
3	-3.182	10	1	TNF	8	AGT,C3,EGR3,KITLG,MEF2C,MYO1B,SPARC,THBS2	1	Proliferation of endothelial cells	100% (1/1)
4	-9.449	9	1	TNF	7	CD4,CD83,KITLG,MEF2C,PAX6,PTK2B,SPARC	1	Development of connective tissue cells	100% (1/1)
	The Generate Networks function, located under the Regulator Effects tab, was used to generate hypotheses connecting upstream regulators, dataset molecules, and downstream diseases and functions in the BDL + anti-TNF vs BDL comparison.
	The analysis setting was configured to include diseases and functions from the following categories: Nervous system development and function, Neurological disease, psychological disorders, and behavior.
ID	Consistency Score	Node Total	Regulator Total	Regulators	Target Total	Target Molecules in Dataset	Disease & Function Total	Diseases & Functions	Known Regulator-Disease/Function Relationship
1	3.742	21	4	BDNF,FMR1,GRIN1,SNCA	14	ADCYAP1,BAIAP2,EGR3,GRIN2A,GRIN2B,HOMER1,ICAM5,ITPKA,KALRN,PTK2B,RGS14,RGS4,TIAM1,TRPC3	3	Branching of neurons,Excitatory postsynaptic potential,Synaptic transmission of cells	83% (10/12)
2	-2.828	20	1	HTT	18	ADORA2A,BAIAP2,CCK,DRD1,GJC1,GPR88,GRIN2A,GRIN2B,GRM1,HOMER1,KCNAB1,KCNC4,KCNIP2,PDE7B,PPP3CA,RARB,RGS14,RGS4	1	Neurotransmission	100% (1/1)
