# Supplementary material for: Thalamic homeostatic transcriptomic signatures are altered in a mouse model of cholestatic liver injury and are mitigated by systemic TNF neutralization
Source: Mol Brain. 2026 Apr 18;19:28. doi: 10.1186/s13041-026-01302-5 (PMC13097699; doi:10.1186/s13041-026-01302-5)
Supplement: Supplementary file 5 — Supplementary Material 5 [file 13041_2026_1302_MOESM5_ESM.xlsx]

## Sheet: BDL vs. Sham 
ID	P-value	FDR p-value	Fold change	Log2 fold change	Max group mean
ENSMUSG00000073842	7.79771e-06	7.87179e-05	-123.377	-6.94693	1.52392				Comparison	Thalamus in BDL vs. Sham Mice
ENSMUSG00000020713	2.21213e-08	4.2863e-07	-39.6185	-5.3081	28.9023			List of transcripts that passed cutoffs of 0.05 FDR, absolute fold change of 1.2, and maximum group mean of 1,
ENSMUSG00000021342	1.36895e-07	2.20014e-06	-24.3018	-4.60299	4.3061			along with their corresponding p-values, FDR-adjusted p-values, fold changes, log2 fold changes, and maximum group means.
ENSMUSG00000051627	6.17885e-23	1.24887e-20	-4.90865	-2.29533	4.26063
ENSMUSG00000099583	3.84176e-09	8.84129e-08	-4.64247	-2.21489	1.03778
ENSMUSG00000030048	2.06568e-18	2.43109e-16	-4.29215	-2.1017	7.0524
ENSMUSG00000047246	3.41019e-20	5.16444e-18	-3.69696	-1.88634	3.55906
ENSMUSG00000043448	9.85178e-33	5.90948e-30	-3.58988	-1.84394	50.7912
ENSMUSG00000015852	3.82765e-17	3.68783e-15	-3.46652	-1.79349	21.4446
ENSMUSG00000116358	0.00272413	0.0120201	-3.42201	-1.77484	4.626
ENSMUSG00000019874	4.72192e-60	7.9822e-57	-3.36337	-1.74991	78.5412
ENSMUSG00000032556	7.56706e-29	3.0589e-26	-3.23884	-1.69548	14.4263
ENSMUSG00000033715	4.44134e-14	2.63015e-12	-3.0468	-1.6073	1.63543
ENSMUSG00000081058	1.3681e-10	4.40898e-09	-2.96183	-1.56649	7.40258
ENSMUSG00000032854	1.0878e-36	7.77987e-34	-2.9388	-1.55523	70.6702
ENSMUSG00000032268	1.36474e-12	6.3285e-11	-2.91331	-1.54266	1.86832
ENSMUSG00000034923	2.85173e-05	0.000247331	-2.83965	-1.50571	1.01843
ENSMUSG00000050063	7.4758e-12	3.03521e-10	-2.81412	-1.49268	21.5938
ENSMUSG00000067455	0.000174334	0.00120243	-2.65726	-1.40994	1.45574
ENSMUSG00000028268	3.59806e-15	2.63409e-13	-2.61668	-1.38774	3.4605
ENSMUSG00000058669	4.52131e-07	6.39344e-06	-2.57903	-1.36683	2.46176
ENSMUSG00000060639	1.09121e-09	2.80651e-08	-2.50217	-1.32318	7.0208
ENSMUSG00000051262	3.99297e-19	5.1085e-17	-2.46914	-1.30401	8.27475
ENSMUSG00000000983	0.000232934	0.00153978	-2.45383	-1.29504	2.61424
ENSMUSG00000037370	9.08961e-18	9.88429e-16	-2.42418	-1.27749	3.52759
ENSMUSG00000079227	1.08064e-11	4.29369e-10	-2.38619	-1.25471	1.28817
ENSMUSG00000032060	1.73551e-24	4.19115e-22	-2.34943	-1.23231	217.414
ENSMUSG00000089661	0.000321552	0.00201866	-2.29557	-1.19885	7.20067
ENSMUSG00000026043	2.16531e-12	9.72561e-11	-2.27575	-1.18634	1.71982
ENSMUSG00000094777	1.09495e-06	1.40128e-05	-2.26068	-1.17676	8.18615
ENSMUSG00000078606	0.010201	0.0355621	-2.229	-1.1564	1.55985
ENSMUSG00000060771	3.77238e-23	7.79415e-21	-2.19369	-1.13336	4.76579
ENSMUSG00000054072	9.1228e-07	1.18545e-05	-2.19044	-1.13122	1.17618
ENSMUSG00000021388	6.88531e-07	9.27098e-06	-2.19043	-1.13121	1.47327
ENSMUSG00000048782	2.40444e-18	2.79441e-16	-2.18487	-1.12754	8.74589
ENSMUSG00000020178	0.000298137	0.00189339	-2.17698	-1.12233	4.20294
ENSMUSG00000061808	0.00813354	0.0294534	-2.1689	-1.11696	58.7303
ENSMUSG00000025877	4.35302e-08	7.96696e-07	-2.16615	-1.11513	1.19235
ENSMUSG00000026475	1.81896e-38	1.47059e-35	-2.15006	-1.10438	230.973
ENSMUSG00000027848	1.9356e-28	7.19851e-26	-2.14833	-1.10322	8.37141
ENSMUSG00000026389	1.0666e-16	9.53532e-15	-2.12976	-1.09069	3.29346
ENSMUSG00000019762	2.22002e-13	1.14036e-11	-2.12552	-1.08782	8.27956
ENSMUSG00000035711	3.62377e-09	8.3811e-08	-2.11459	-1.08038	5.91606
ENSMUSG00000038668	1.72378e-23	3.68433e-21	-2.11015	-1.07734	37.0021
ENSMUSG00000060981	4.84705e-05	0.000394446	-2.0712	-1.05047	8.2944
ENSMUSG00000026222	4.49826e-07	6.36569e-06	-2.06387	-1.04536	1.006
ENSMUSG00000062960	2.32299e-13	1.1867e-11	-2.05319	-1.03787	6.42783
ENSMUSG00000041377	2.18759e-08	4.26289e-07	-2.05282	-1.03761	6.79423
ENSMUSG00000002341	1.98812e-67	5.2813e-64	-2.05108	-1.03639	56.496
ENSMUSG00000079559	9.8382e-05	0.000731181	-2.04732	-1.03374	1.73316
ENSMUSG00000118219	7.0946e-13	3.38879e-11	-2.04217	-1.0301	2.72225
ENSMUSG00000022425	1.71678e-28	6.65074e-26	-2.03216	-1.02301	229.811
ENSMUSG00000037010	5.07622e-25	1.25856e-22	-2.03077	-1.02203	52.7331
ENSMUSG00000004891	1.03163e-20	1.63959e-18	-2.01621	-1.01165	6.29266
ENSMUSG00000027524	9.32457e-09	1.97035e-07	-2.01262	-1.00908	4.7598
ENSMUSG00000030786	1.20158e-14	7.86739e-13	-2.00693	-1.00499	10.224
ENSMUSG00000017724	1.88727e-12	8.53862e-11	-2.00212	-1.00153	6.80889
ENSMUSG00000100235	3.00686e-05	0.000259094	-1.99542	-0.996695	1.60492
ENSMUSG00000044734	7.28191e-23	1.4405e-20	-1.99528	-0.996588	24.559
ENSMUSG00000037578	3.48883e-08	6.50699e-07	-1.99332	-0.995177	3.4957
ENSMUSG00000022876	0.000144629	0.00102141	-1.99134	-0.993737	1.51519
ENSMUSG00000093769	1.12498e-09	2.8814e-08	-1.98696	-0.990562	7.03208
ENSMUSG00000036446	4.40685e-05	0.000363233	-1.98554	-0.989534	1.73142
ENSMUSG00000022766	3.71346e-06	4.11758e-05	-1.98286	-0.987582	3.95294
ENSMUSG00000024136	1.05281e-05	0.000102658	-1.96559	-0.974966	2.03206
ENSMUSG00000025013	1.08997e-05	0.000105803	-1.96071	-0.971374	1.1968
ENSMUSG00000050121	3.31218e-23	6.92022e-21	-1.95869	-0.96989	44.6056
ENSMUSG00000028111	2.01284e-08	3.97755e-07	-1.95623	-0.968078	4.14889
ENSMUSG00000053835	0.000289806	0.00184806	-1.95262	-0.965414	1.37856
ENSMUSG00000029657	2.20193e-32	1.24075e-29	-1.94867	-0.962489	301.766
ENSMUSG00000057337	2.71686e-12	1.19716e-10	-1.93412	-0.951679	2.96277
ENSMUSG00000044726	1.01384e-06	1.30647e-05	-1.92831	-0.947334	2.32432
ENSMUSG00000092470	4.33272e-05	0.000358075	-1.92256	-0.94303	1.1479
ENSMUSG00000031994	9.49299e-09	2.00366e-07	-1.91927	-0.940559	2.77605
ENSMUSG00000001774	4.43941e-16	3.62085e-14	-1.91879	-0.940193	48.6479
ENSMUSG00000069270	1.71678e-05	0.000157959	-1.91719	-0.938996	1.42971
ENSMUSG00000063796	1.39207e-09	3.47495e-08	-1.90012	-0.926088	6.88529
ENSMUSG00000090121	3.9822e-07	5.70897e-06	-1.89728	-0.923931	12.2665
ENSMUSG00000090877	3.18108e-05	0.000271839	-1.88518	-0.914704	9.91824
ENSMUSG00000057378	7.71798e-28	2.6577e-25	-1.88272	-0.912816	11.9655
ENSMUSG00000078881	0.0137618	0.0454686	-1.88197	-0.912247	5.74621
ENSMUSG00000035896	7.96006e-05	0.000607375	-1.88175	-0.912071	3.11543
ENSMUSG00000041205	1.61813e-26	4.36075e-24	-1.88082	-0.91136	57.299
ENSMUSG00000051855	2.18538e-17	2.22061e-15	-1.87182	-0.904442	16.4474
ENSMUSG00000027896	7.81185e-07	1.0361e-05	-1.86783	-0.901366	2.73868
ENSMUSG00000019916	9.70184e-21	1.55522e-18	-1.86588	-0.899855	37.1152
ENSMUSG00000105504	2.71716e-05	0.000237321	-1.86367	-0.898145	1.50246
ENSMUSG00000042269	0.000181003	0.00124106	-1.86112	-0.896168	2.84723
ENSMUSG00000035237	1.46618e-24	3.58731e-22	-1.86013	-0.895407	53.1665
ENSMUSG00000053460	1.03605e-14	6.95498e-13	-1.85691	-0.892901	9.34891
ENSMUSG00000045903	2.74636e-05	0.000239533	-1.85574	-0.891998	4.35535
ENSMUSG00000029477	0.00114672	0.00584519	-1.85538	-0.891718	1.62519
ENSMUSG00000001493	8.11999e-05	0.00061907	-1.85371	-0.890414	1.48747
ENSMUSG00000020099	4.03857e-38	3.12905e-35	-1.85363	-0.890354	36.9054
ENSMUSG00000001029	8.02823e-07	1.06328e-05	-1.85182	-0.888942	3.42778
ENSMUSG00000073412	0.00437436	0.0177911	-1.84789	-0.885881	3.12569
ENSMUSG00000026525	1.48623e-13	7.87362e-12	-1.84515	-0.883739	29.0423
ENSMUSG00000033730	2.78141e-05	0.000242159	-1.84079	-0.880328	4.01036
ENSMUSG00000028873	4.59639e-05	0.000376519	-1.83979	-0.879544	1.61567
ENSMUSG00000008090	1.8735e-19	2.58057e-17	-1.83809	-0.87821	13.4004
ENSMUSG00000032766	1.59072e-17	1.65249e-15	-1.82223	-0.865703	52.9937
ENSMUSG00000027985	1.106e-29	4.78279e-27	-1.8174	-0.861876	41.6102
ENSMUSG00000031775	2.33605e-25	6.03318e-23	-1.81638	-0.86107	123.712
ENSMUSG00000031381	2.74209e-14	1.69399e-12	-1.80925	-0.85539	6.23673
ENSMUSG00000032719	1.83615e-07	2.87401e-06	-1.80603	-0.852822	2.43476
ENSMUSG00000040229	1.35077e-08	2.7693e-07	-1.80279	-0.850228	12.4105
ENSMUSG00000024411	8.04186e-23	1.55769e-20	-1.80246	-0.84997	103.238
ENSMUSG00000041828	3.51507e-11	1.23793e-09	-1.7991	-0.847277	7.35925
ENSMUSG00000030793	4.16519e-06	4.55598e-05	-1.79698	-0.845573	1.73024
ENSMUSG00000028976	5.08044e-09	1.13683e-07	-1.79313	-0.842482	3.44683
ENSMUSG00000017868	5.55493e-07	7.68556e-06	-1.79228	-0.841798	2.4266
ENSMUSG00000022769	1.10575e-10	3.61998e-09	-1.79174	-0.841363	32.4566
ENSMUSG00000034164	1.25205e-07	2.02804e-06	-1.78541	-0.836258	2.93464
ENSMUSG00000041920	4.7334e-15	3.37232e-13	-1.77934	-0.831345	6.78672
ENSMUSG00000060429	1.60981e-16	1.3923e-14	-1.77501	-0.827824	16.0337
ENSMUSG00000074743	2.20359e-08	4.28535e-07	-1.77064	-0.82427	6.0571
ENSMUSG00000020150	1.56303e-22	2.90646e-20	-1.76904	-0.822966	39.2504
ENSMUSG00000010554	1.77664e-19	2.46542e-17	-1.76743	-0.821656	10.4277
ENSMUSG00000022602	1.24411e-12	5.78355e-11	-1.76557	-0.820133	33.5617
ENSMUSG00000078995	2.21616e-05	0.000199025	-1.76152	-0.81682	1.26711
ENSMUSG00000024810	4.18824e-20	6.23042e-18	-1.76034	-0.815858	92.6413
ENSMUSG00000035441	6.56002e-20	9.52996e-18	-1.75718	-0.813261	17.2622
ENSMUSG00000031239	8.2773e-17	7.58209e-15	-1.75311	-0.809913	54.5033
ENSMUSG00000022219	3.56686e-08	6.63922e-07	-1.74661	-0.804561	9.63863
ENSMUSG00000029086	1.71213e-10	5.45155e-09	-1.74567	-0.803778	6.88745
ENSMUSG00000009356	4.20299e-07	5.98885e-06	-1.74432	-0.802664	2.36949
ENSMUSG00000054404	2.30948e-08	4.45948e-07	-1.74056	-0.79955	3.61031
ENSMUSG00000033453	1.08259e-17	1.15694e-15	-1.7344	-0.794438	16.2635
ENSMUSG00000032135	1.34315e-18	1.63241e-16	-1.73325	-0.793476	23.5237
ENSMUSG00000004951	1.17934e-09	3.00407e-08	-1.73226	-0.792654	31.3859
ENSMUSG00000053930	2.51765e-30	1.17039e-27	-1.73055	-0.791234	23.8931
ENSMUSG00000032554	4.40545e-20	6.50154e-18	-1.73054	-0.79122	671.516
ENSMUSG00000055415	4.80673e-08	8.66097e-07	-1.72726	-0.788487	1.35529
ENSMUSG00000027887	4.06741e-05	0.000338405	-1.72353	-0.785363	1.01078
ENSMUSG00000013523	1.82163e-29	7.69847e-27	-1.72244	-0.784453	238.156
ENSMUSG00000026678	3.95552e-17	3.79139e-15	-1.72163	-0.783778	49.1885
ENSMUSG00000025946	4.36135e-05	0.000359831	-1.72145	-0.783622	2.69588
ENSMUSG00000031790	1.27263e-30	6.22749e-28	-1.71932	-0.781839	50.9473
ENSMUSG00000028082	3.3932e-22	6.18594e-20	-1.71886	-0.781455	30.1881
ENSMUSG00000047996	1.14816e-11	4.49474e-10	-1.7149	-0.778128	8.14323
ENSMUSG00000028631	2.45926e-10	7.48443e-09	-1.71386	-0.777249	4.17934
ENSMUSG00000030669	1.09556e-07	1.79489e-06	-1.71216	-0.775821	8.6165
ENSMUSG00000001128	2.66658e-07	4.03131e-06	-1.71143	-0.775205	5.63932
ENSMUSG00000027274	5.60036e-14	3.22411e-12	-1.71116	-0.774974	15.0317
ENSMUSG00000027435	5.78802e-08	1.01154e-06	-1.71078	-0.774657	2.66945
ENSMUSG00000055027	9.61034e-10	2.50637e-08	-1.70953	-0.773604	5.22732
ENSMUSG00000047963	0.00145133	0.00712634	-1.70873	-0.772927	1.28861
ENSMUSG00000035898	4.11929e-15	2.96892e-13	-1.70554	-0.770227	13.9297
ENSMUSG00000070583	2.03852e-08	4.0155e-07	-1.70163	-0.766919	12.6149
ENSMUSG00000038128	1.73271e-09	4.29024e-08	-1.70137	-0.766693	23.224
ENSMUSG00000042284	3.59244e-09	8.32936e-08	-1.70055	-0.765998	2.56229
ENSMUSG00000001143	4.01097e-19	5.1085e-17	-1.69868	-0.764415	29.6839
ENSMUSG00000022505	8.73201e-24	1.91025e-21	-1.69757	-0.763468	16.0344
ENSMUSG00000031425	4.22517e-14	2.51817e-12	-1.69526	-0.761509	1843.41
ENSMUSG00000006403	5.66645e-15	3.94636e-13	-1.69455	-0.760901	31.7375
ENSMUSG00000028328	2.45827e-18	2.83922e-16	-1.69426	-0.760659	19.9372
ENSMUSG00000048537	6.98123e-31	3.50854e-28	-1.68995	-0.756982	91.0321
ENSMUSG00000026447	8.18257e-15	5.61457e-13	-1.68982	-0.75687	7.91842
ENSMUSG00000018459	3.57387e-22	6.45205e-20	-1.68922	-0.756357	15.7352
ENSMUSG00000070436	2.65287e-12	1.17173e-10	-1.68773	-0.75508	26.1375
ENSMUSG00000020272	1.98285e-13	1.02705e-11	-1.68668	-0.75419	4.93822
ENSMUSG00000028497	0.000137471	0.000976795	-1.68272	-0.750791	1.01396
ENSMUSG00000044986	2.372e-28	8.48218e-26	-1.67726	-0.746108	66.7971
ENSMUSG00000027001	6.47972e-11	2.1828e-09	-1.67655	-0.745495	16.5017
ENSMUSG00000038173	4.98476e-11	1.71651e-09	-1.67595	-0.744976	6.42414
ENSMUSG00000098112	8.09092e-07	1.07082e-05	-1.6759	-0.744932	5.65915
ENSMUSG00000029683	0.00025487	0.00166175	-1.67555	-0.744635	2.74938
ENSMUSG00000043333	0.00818452	0.0296034	-1.67247	-0.741984	1.21872
ENSMUSG00000025352	5.38696e-17	5.0337e-15	-1.66892	-0.738919	44.3362
ENSMUSG00000044881	5.45798e-09	1.21111e-07	-1.66626	-0.736615	8.09347
ENSMUSG00000048458	5.10909e-15	3.62259e-13	-1.66296	-0.733756	7.36811
ENSMUSG00000028176	4.2869e-13	2.13141e-11	-1.66144	-0.732433	25.5612
ENSMUSG00000043461	1.16368e-07	1.89646e-06	-1.66066	-0.731761	19.6252
ENSMUSG00000063428	3.41611e-20	5.16444e-18	-1.6597	-0.730923	6.04223
ENSMUSG00000047735	6.50035e-07	8.83536e-06	-1.65926	-0.730536	1.79653
ENSMUSG00000025993	9.02393e-10	2.37006e-08	-1.659	-0.73031	6.72876
ENSMUSG00000033191	7.64004e-08	1.30456e-06	-1.65858	-0.729952	6.83375
ENSMUSG00000036353	7.42436e-11	2.4875e-09	-1.65027	-0.722701	25.1082
ENSMUSG00000004730	4.61181e-07	6.50657e-06	-1.64994	-0.722415	4.17223
ENSMUSG00000032334	0.000193645	0.00131082	-1.64947	-0.721998	1.89453
ENSMUSG00000055945	1.49204e-21	2.52223e-19	-1.64859	-0.72123	72.7434
ENSMUSG00000047797	1.1557e-09	2.95196e-08	-1.64795	-0.720675	49.2196
ENSMUSG00000058454	1.22836e-36	8.45974e-34	-1.64628	-0.719214	30.1205
ENSMUSG00000089774	1.36232e-13	7.30306e-12	-1.6457	-0.718701	10.7818
ENSMUSG00000000805	2.11486e-10	6.57622e-09	-1.64534	-0.718387	46.734
ENSMUSG00000038859	7.00224e-05	0.000543433	-1.64155	-0.71506	1.83165
ENSMUSG00000018102	3.6411e-20	5.46018e-18	-1.64056	-0.714188	74.6012
ENSMUSG00000034911	7.07276e-05	0.000548449	-1.63683	-0.710902	2.62816
ENSMUSG00000057836	0.000182639	0.00124951	-1.63609	-0.710249	5.99037
ENSMUSG00000043631	2.50274e-06	2.88521e-05	-1.63584	-0.710028	4.09052
ENSMUSG00000055480	3.30007e-09	7.73832e-08	-1.63495	-0.709247	5.42858
ENSMUSG00000011267	0.00074725	0.00410926	-1.6304	-0.705228	2.11962
ENSMUSG00000058258	6.55253e-23	1.31015e-20	-1.63038	-0.705207	81.1715
ENSMUSG00000020682	1.78391e-06	2.15822e-05	-1.62849	-0.703534	2.69381
ENSMUSG00000040488	4.71359e-19	5.96253e-17	-1.62703	-0.702238	23.5758
ENSMUSG00000073910	9.66449e-08	1.60743e-06	-1.62466	-0.700138	3.5078
ENSMUSG00000020256	1.23524e-05	0.000117973	-1.6243	-0.699818	2.25447
ENSMUSG00000030559	0.000347869	0.00214976	-1.62289	-0.698565	2.65217
ENSMUSG00000027562	2.9959e-19	3.92315e-17	-1.6228	-0.698484	323.637
ENSMUSG00000026683	0.000162615	0.0011304	-1.62208	-0.697843	2.43426
ENSMUSG00000027580	1.01262e-05	9.93126e-05	-1.62168	-0.697486	1.12545
ENSMUSG00000024650	0.000711302	0.00395179	-1.62045	-0.696395	1.17478
ENSMUSG00000025232	3.32934e-26	8.84415e-24	-1.61697	-0.693295	78.9661
ENSMUSG00000050808	0.000672569	0.00376926	-1.61445	-0.691044	1.4211
ENSMUSG00000001506	2.37264e-08	4.56248e-07	-1.61369	-0.690362	3.53722
ENSMUSG00000044176	1.41326e-11	5.4409e-10	-1.61184	-0.688713	3.60931
ENSMUSG00000032332	6.07633e-10	1.65917e-08	-1.61034	-0.687362	2.63896
ENSMUSG00000015806	3.83994e-24	8.92545e-22	-1.6102	-0.687241	511.705
ENSMUSG00000072647	9.59972e-08	1.59952e-06	-1.61015	-0.687199	5.07922
ENSMUSG00000028689	2.31872e-05	0.000207391	-1.61005	-0.687108	3.07064
ENSMUSG00000037946	6.33495e-19	7.85323e-17	-1.60548	-0.683004	10.3732
ENSMUSG00000036882	3.88037e-27	1.1638e-24	-1.6046	-0.682214	37.8575
ENSMUSG00000042251	2.57554e-05	0.000226548	-1.60444	-0.682066	1.29589
ENSMUSG00000070348	2.53368e-12	1.12443e-10	-1.60394	-0.681616	25.4343
ENSMUSG00000046805	1.0201e-09	2.64558e-08	-1.60213	-0.679992	17.0768
ENSMUSG00000026172	3.18944e-18	3.63851e-16	-1.60056	-0.678577	23.194
ENSMUSG00000006386	3.82947e-07	5.52008e-06	-1.59937	-0.677505	8.51526
ENSMUSG00000096727	0.00193231	0.00899719	-1.59838	-0.67661	1.45711
ENSMUSG00000041842	1.73396e-17	1.78917e-15	-1.59832	-0.676557	18.2957
ENSMUSG00000027253	1.37669e-21	2.34859e-19	-1.59615	-0.6746	14.0553
ENSMUSG00000071042	1.08484e-09	2.79398e-08	-1.59485	-0.67342	10.3899
ENSMUSG00000116594	8.24536e-06	8.25201e-05	-1.59414	-0.672776	18.6325
ENSMUSG00000044243	0.0132032	0.0439596	-1.58851	-0.667678	1.33047
ENSMUSG00000003872	9.80796e-19	1.20781e-16	-1.58533	-0.664784	71.0642
ENSMUSG00000072572	0.00033874	0.00210806	-1.58468	-0.664192	1.98749
ENSMUSG00000018217	1.037e-16	9.31549e-15	-1.58324	-0.662883	44.7333
ENSMUSG00000042961	1.77405e-09	4.38063e-08	-1.58287	-0.662539	4.42012
ENSMUSG00000000126	6.62993e-14	3.78171e-12	-1.58269	-0.662376	16.9271
ENSMUSG00000012443	0.000246009	0.00161245	-1.58157	-0.661359	1.12756
ENSMUSG00000078851	8.9562e-20	1.29101e-17	-1.57992	-0.659848	40.5215
ENSMUSG00000027173	0.00122091	0.00614585	-1.57922	-0.659214	2.92644
ENSMUSG00000019966	3.71782e-11	1.30194e-09	-1.57849	-0.658541	87.416
ENSMUSG00000024598	4.73539e-06	5.0928e-05	-1.57703	-0.65721	1.03973
ENSMUSG00000039110	1.80132e-06	2.17787e-05	-1.57692	-0.657113	4.08481
ENSMUSG00000028763	7.74133e-09	1.66802e-07	-1.57514	-0.655478	2.27963
ENSMUSG00000029298	0.000271171	0.00175084	-1.57511	-0.65545	1.73645
ENSMUSG00000022160	1.54137e-16	1.33934e-14	-1.57387	-0.654314	17.1206
ENSMUSG00000033740	5.55404e-11	1.895e-09	-1.57301	-0.653532	5.75193
ENSMUSG00000044139	0.00133602	0.00662842	-1.5695	-0.650301	2.01385
ENSMUSG00000027199	3.1139e-19	4.04916e-17	-1.56756	-0.648521	209.796
ENSMUSG00000029471	1.00733e-26	2.83808e-24	-1.56742	-0.648392	35.3627
ENSMUSG00000029759	0.00417294	0.0171029	-1.56649	-0.647534	1.63916
ENSMUSG00000030093	2.08371e-06	2.46793e-05	-1.56572	-0.646829	14.4141
ENSMUSG00000031871	4.21923e-07	6.0028e-06	-1.56522	-0.646363	8.07145
ENSMUSG00000031530	4.11475e-08	7.57563e-07	-1.56431	-0.645529	13.232
ENSMUSG00000024013	0.000162068	0.00112828	-1.56377	-0.645031	2.47287
ENSMUSG00000003545	0.00470225	0.0188404	-1.56317	-0.644475	3.70065
ENSMUSG00000031604	1.03918e-26	2.88411e-24	-1.56137	-0.642812	128.377
ENSMUSG00000022724	3.51077e-12	1.50768e-10	-1.56092	-0.642394	5.89285
ENSMUSG00000026958	1.50138e-14	9.66025e-13	-1.55759	-0.639317	29.9308
ENSMUSG00000089857	9.20984e-07	1.19426e-05	-1.5568	-0.638588	6.57345
ENSMUSG00000044952	6.6742e-12	2.74572e-10	-1.5565	-0.638302	21.6725
ENSMUSG00000036964	8.62958e-08	1.45614e-06	-1.55616	-0.637988	6.07095
ENSMUSG00000036362	7.64882e-08	1.30486e-06	-1.55614	-0.637971	8.17831
ENSMUSG00000079470	2.31395e-10	7.1314e-09	-1.55514	-0.637045	9.6721
ENSMUSG00000032035	5.72373e-07	7.88976e-06	-1.55322	-0.635264	4.35454
ENSMUSG00000090659	2.38839e-05	0.0002126	-1.55099	-0.633187	2.81616
ENSMUSG00000039891	9.58084e-05	0.000714051	-1.5498	-0.632079	1.41018
ENSMUSG00000033491	0.000657304	0.00370268	-1.54749	-0.629933	1.75024
ENSMUSG00000020905	4.64335e-06	5.01108e-05	-1.54656	-0.629067	3.25406
ENSMUSG00000037071	1.98903e-28	7.25216e-26	-1.54653	-0.629031	236.321
ENSMUSG00000021703	4.90837e-27	1.44875e-24	-1.54526	-0.62785	52.0594
ENSMUSG00000073680	5.9871e-17	5.56651e-15	-1.54481	-0.627429	94.0726
ENSMUSG00000031398	1.30833e-16	1.14757e-14	-1.54468	-0.627312	14.2218
ENSMUSG00000029263	9.61386e-14	5.28904e-12	-1.54444	-0.627083	15.3345
ENSMUSG00000023918	0.00188477	0.0088125	-1.54436	-0.627008	1.1223
ENSMUSG00000006241	1.24614e-06	1.57633e-05	-1.54304	-0.625775	8.33288
ENSMUSG00000057899	0.0023192	0.010475	-1.54249	-0.625262	1.13477
ENSMUSG00000026042	5.39709e-06	5.71194e-05	-1.54203	-0.624832	1.59613
ENSMUSG00000044708	1.93087e-18	2.28691e-16	-1.54192	-0.62473	356.175
ENSMUSG00000030785	1.3306e-08	2.737e-07	-1.54189	-0.624697	47.8128
ENSMUSG00000044317	2.86827e-09	6.81169e-08	-1.54077	-0.623651	23.4384
ENSMUSG00000096764	0.00924145	0.032776	-1.53912	-0.622106	2.64594
ENSMUSG00000019539	4.29089e-05	0.000355092	-1.53831	-0.621349	6.46588
ENSMUSG00000024451	1.584e-06	1.94548e-05	-1.5383	-0.621333	3.55268
ENSMUSG00000033579	9.188e-18	9.93319e-16	-1.53813	-0.621177	85.6165
ENSMUSG00000028028	2.33048e-05	0.000208034	-1.53294	-0.616297	2.01435
ENSMUSG00000097239	0.000841877	0.00452448	-1.53282	-0.616192	4.62453
ENSMUSG00000029468	8.08102e-09	1.72791e-07	-1.53243	-0.615819	5.78186
ENSMUSG00000045404	6.92212e-12	2.83517e-10	-1.53235	-0.615745	13.7704
ENSMUSG00000118667	3.20206e-12	1.38471e-10	-1.53189	-0.61531	4.5705
ENSMUSG00000020758	8.4923e-11	2.82494e-09	-1.53054	-0.614039	12.3979
ENSMUSG00000001467	4.04124e-30	1.78921e-27	-1.53031	-0.613828	81.8208
ENSMUSG00000058070	1.19518e-26	3.26828e-24	-1.52875	-0.612349	92.3855
ENSMUSG00000010064	1.31557e-21	2.28626e-19	-1.52861	-0.612225	48.6328
ENSMUSG00000047793	1.66822e-13	8.78769e-12	-1.5254	-0.60919	4.31136
ENSMUSG00000041445	9.4523e-06	9.35316e-05	-1.52496	-0.608772	3.26491
ENSMUSG00000050623	0.00253017	0.0112935	-1.52421	-0.608061	6.0731
ENSMUSG00000029648	3.68173e-10	1.06805e-08	-1.52285	-0.606771	16.7219
ENSMUSG00000033192	3.89848e-09	8.96072e-08	-1.52265	-0.606581	9.35196
ENSMUSG00000000560	1.35736e-14	8.82521e-13	-1.52097	-0.604996	19.8322
ENSMUSG00000060284	0.000158082	0.00110426	-1.51984	-0.603918	2.11106
ENSMUSG00000062198	0.000142655	0.00100897	-1.51923	-0.60334	6.52818
ENSMUSG00000026435	0.00028926	0.00184521	-1.51878	-0.602913	2.31558
ENSMUSG00000018238	0.0128864	0.0431237	-1.51784	-0.602017	1.1879
ENSMUSG00000027716	4.22063e-18	4.78552e-16	-1.51758	-0.601775	43.2847
ENSMUSG00000024816	1.66103e-12	7.55178e-11	-1.51579	-0.600066	23.1153
ENSMUSG00000032596	0.000141525	0.00100215	-1.51468	-0.59901	1.53361
ENSMUSG00000000202	5.35954e-13	2.62265e-11	-1.51444	-0.598782	59.0381
ENSMUSG00000034422	0.000484906	0.00286255	-1.51211	-0.59656	1.17131
ENSMUSG00000033960	4.18722e-13	2.09305e-11	-1.51151	-0.59599	27.1651
ENSMUSG00000021448	1.46288e-13	7.77205e-12	-1.51147	-0.595953	64.9062
ENSMUSG00000030235	1.96386e-10	6.1478e-09	-1.51123	-0.595721	32.149
ENSMUSG00000058006	1.52793e-13	8.07156e-12	-1.51057	-0.595098	10.3467
ENSMUSG00000037166	2.60406e-10	7.86078e-09	-1.51009	-0.594637	45.3849
ENSMUSG00000045377	0.00736788	0.0271891	-1.50935	-0.593925	1.90214
ENSMUSG00000028766	8.72168e-08	1.46769e-06	-1.50897	-0.593565	9.4338
ENSMUSG00000006517	1.38633e-12	6.39269e-11	-1.50881	-0.593408	39.422
ENSMUSG00000030124	2.67331e-05	0.00023393	-1.50872	-0.593329	5.95893
ENSMUSG00000033149	2.31343e-06	2.69707e-05	-1.50829	-0.592917	2.76354
ENSMUSG00000034799	2.38593e-30	1.1376e-27	-1.50655	-0.591251	64.7059
ENSMUSG00000041220	2.48757e-19	3.28059e-17	-1.50632	-0.591028	51.2124
ENSMUSG00000026479	3.49615e-06	3.88822e-05	-1.50618	-0.590897	3.37176
ENSMUSG00000055723	4.09473e-09	9.34252e-08	-1.50584	-0.590565	5.51092
ENSMUSG00000003974	2.23099e-14	1.39681e-12	-1.50538	-0.590125	45.3139
ENSMUSG00000071341	0.0130566	0.0435961	-1.50484	-0.589609	4.06428
ENSMUSG00000039328	8.72307e-07	1.14149e-05	-1.50383	-0.588638	6.4257
ENSMUSG00000030605	8.09844e-21	1.30948e-18	-1.5037	-0.588512	103.219
ENSMUSG00000039323	1.51487e-08	3.06852e-07	-1.50309	-0.587928	48.9402
ENSMUSG00000042988	0.00109378	0.00562004	-1.50284	-0.587688	3.69212
ENSMUSG00000020467	2.30806e-07	3.55405e-06	-1.49981	-0.584784	8.55992
ENSMUSG00000027309	1.06008e-22	2.01144e-20	-1.49971	-0.584683	47.6445
ENSMUSG00000034310	3.40684e-13	1.71681e-11	-1.49932	-0.584308	7.95943
ENSMUSG00000038530	4.65591e-13	2.29039e-11	-1.49855	-0.583566	419.884
ENSMUSG00000063317	3.5479e-16	2.99878e-14	-1.4982	-0.583229	35.8826
ENSMUSG00000024395	6.26345e-10	1.70276e-08	-1.49691	-0.581985	13.6833
ENSMUSG00000037679	4.02724e-12	1.70974e-10	-1.49616	-0.581262	37.6151
ENSMUSG00000039621	1.56847e-18	1.89388e-16	-1.49615	-0.581251	51.4169
ENSMUSG00000055540	3.85868e-07	5.55787e-06	-1.49541	-0.580538	12.6364
ENSMUSG00000026830	4.84649e-10	1.35316e-08	-1.49535	-0.580485	105.481
ENSMUSG00000001864	3.57062e-09	8.28911e-08	-1.49475	-0.579908	10.4872
ENSMUSG00000044447	1.23737e-07	2.00951e-06	-1.49434	-0.579509	6.95548
ENSMUSG00000057606	0.00323226	0.0138063	-1.49338	-0.578586	2.41398
ENSMUSG00000044468	0.000130438	0.000931811	-1.49335	-0.578551	1.53512
ENSMUSG00000041460	1.51197e-08	3.06598e-07	-1.49323	-0.578437	7.40051
ENSMUSG00000034248	9.01062e-15	6.13745e-13	-1.49291	-0.578125	22.4705
ENSMUSG00000052336	3.26365e-13	1.64912e-11	-1.4924	-0.577631	23.7406
ENSMUSG00000009092	0.0141654	0.0465628	-1.49178	-0.577032	2.00188
ENSMUSG00000060012	2.25298e-11	8.27948e-10	-1.49068	-0.575966	26.4627
ENSMUSG00000049521	8.12838e-11	2.71359e-09	-1.49035	-0.57565	41.4593
ENSMUSG00000078963	0.00195031	0.00907331	-1.48943	-0.574759	5.54843
ENSMUSG00000050919	1.85916e-05	0.000169883	-1.48921	-0.574551	3.15156
ENSMUSG00000063060	0.00874178	0.0312683	-1.48886	-0.574212	1.00349
ENSMUSG00000006638	0.00478781	0.0191255	-1.48865	-0.574001	3.49212
ENSMUSG00000029701	4.61967e-16	3.73491e-14	-1.48728	-0.572674	23.245
ENSMUSG00000031385	2.9631e-12	1.28736e-10	-1.48639	-0.571812	17.8246
ENSMUSG00000005397	4.53942e-08	8.25934e-07	-1.48632	-0.571743	5.06898
ENSMUSG00000056220	0.000217136	0.00144926	-1.48552	-0.570965	3.44746
ENSMUSG00000034773	0.0031897	0.0136602	-1.4854	-0.570849	1.59541
ENSMUSG00000047428	1.43562e-12	6.57519e-11	-1.48524	-0.570693	23.314
ENSMUSG00000025353	2.11104e-06	2.49237e-05	-1.48418	-0.569664	9.75262
ENSMUSG00000027386	0.00163564	0.00785098	-1.48403	-0.569525	2.675
ENSMUSG00000030862	0.000685285	0.00382554	-1.48152	-0.567076	1.721
ENSMUSG00000011884	1.41603e-16	1.2362e-14	-1.48079	-0.566363	80.6774
ENSMUSG00000093930	9.67015e-33	5.90948e-30	-1.48018	-0.565777	284.169
ENSMUSG00000061132	0.0021802	0.00995844	-1.4799	-0.565497	2.22122
ENSMUSG00000041468	1.34961e-15	1.03702e-13	-1.47874	-0.564372	36.4531
ENSMUSG00000081683	1.77628e-09	4.38063e-08	-1.47793	-0.563575	14.4172
ENSMUSG00000040759	5.54808e-15	3.88885e-13	-1.4778	-0.563447	121.077
ENSMUSG00000034275	1.21536e-18	1.48681e-16	-1.47744	-0.563099	15.2531
ENSMUSG00000043067	4.93317e-19	6.19813e-17	-1.47676	-0.56244	56.3182
ENSMUSG00000036904	1.73568e-10	5.51709e-09	-1.47672	-0.562394	6.90501
ENSMUSG00000037242	2.88941e-18	3.31658e-16	-1.47627	-0.561957	128.676
ENSMUSG00000028243	4.08694e-15	2.95707e-13	-1.47619	-0.561879	19.2581
ENSMUSG00000070327	5.98762e-08	1.04009e-06	-1.47604	-0.561732	2.0106
ENSMUSG00000060862	5.36559e-10	1.48472e-08	-1.47591	-0.561605	7.24744
ENSMUSG00000029838	1.78273e-28	6.76526e-26	-1.47492	-0.560638	164.011
ENSMUSG00000007655	4.6765e-08	8.47099e-07	-1.47482	-0.56054	10.9926
ENSMUSG00000117286	1.62844e-08	3.27361e-07	-1.47464	-0.560363	10.0002
ENSMUSG00000026307	1.65071e-16	1.42106e-14	-1.47356	-0.559305	21.2525
ENSMUSG00000037492	4.59778e-17	4.33989e-15	-1.47301	-0.558763	96.3342
ENSMUSG00000021457	0.000119458	0.000863993	-1.47239	-0.558156	1.54433
ENSMUSG00000039913	4.04919e-13	2.02951e-11	-1.47208	-0.557853	13.1452
ENSMUSG00000027263	1.70712e-14	1.08712e-12	-1.47024	-0.556051	25.1537
ENSMUSG00000015850	3.90657e-09	8.96824e-08	-1.46985	-0.555665	12.2963
ENSMUSG00000002428	1.14384e-11	4.48728e-10	-1.46973	-0.555548	21.4759
ENSMUSG00000000149	2.52696e-22	4.65236e-20	-1.4688	-0.554639	139.422
ENSMUSG00000079494	0.00402699	0.0165705	-1.46814	-0.55399	4.74973
ENSMUSG00000054690	0.000118186	0.000856124	-1.46702	-0.552893	3.96009
ENSMUSG00000026005	5.75733e-11	1.96076e-09	-1.46678	-0.552655	22.5094
ENSMUSG00000038811	0.0136731	0.0452245	-1.4666	-0.552477	1.66124
ENSMUSG00000029999	3.44175e-11	1.21441e-09	-1.46634	-0.552222	21.7676
ENSMUSG00000003814	8.24629e-14	4.6048e-12	-1.46524	-0.551137	512.74
ENSMUSG00000116673	0.00155624	0.00752627	-1.46456	-0.550471	1.28648
ENSMUSG00000040372	0.000189321	0.00128644	-1.46455	-0.550462	5.1736
ENSMUSG00000029919	0.000216574	0.00144707	-1.46447	-0.550378	3.0233
ENSMUSG00000022061	0.000465051	0.0027637	-1.46438	-0.550294	3.91989
ENSMUSG00000109378	1.08819e-05	0.000105776	-1.46322	-0.549147	4.73396
ENSMUSG00000000766	0.000184875	0.00126156	-1.46247	-0.548407	2.73933
ENSMUSG00000047606	1.27055e-14	8.28975e-13	-1.46234	-0.548275	20.339
ENSMUSG00000033066	1.5762e-05	0.000146474	-1.46151	-0.547461	26.0079
ENSMUSG00000040483	9.86395e-05	0.000732802	-1.46142	-0.547368	3.04227
ENSMUSG00000038264	1.37322e-12	6.35201e-11	-1.46001	-0.545975	148.898
ENSMUSG00000019055	2.63151e-11	9.48733e-10	-1.45944	-0.545412	30.5314
ENSMUSG00000021514	4.84729e-06	5.19512e-05	-1.45941	-0.545381	6.44341
ENSMUSG00000027792	0.000117796	0.000854299	-1.45886	-0.544845	3.19082
ENSMUSG00000021280	3.43739e-05	0.000292041	-1.4585	-0.544486	3.91528
ENSMUSG00000016520	0.000147749	0.00103947	-1.45676	-0.542765	2.30832
ENSMUSG00000046280	0.00105629	0.00546668	-1.45667	-0.542674	2.24312
ENSMUSG00000105340	9.78993e-05	0.000727884	-1.45663	-0.54263	2.94253
ENSMUSG00000037148	0.00335683	0.0142296	-1.45574	-0.541752	2.53811
ENSMUSG00000002274	7.15754e-17	6.58884e-15	-1.45552	-0.541538	71.6171
ENSMUSG00000066113	3.5644e-06	3.95465e-05	-1.45544	-0.541456	3.82137
ENSMUSG00000007440	0.0006202	0.0035268	-1.4551	-0.541117	3.09967
ENSMUSG00000031391	9.74792e-23	1.86869e-20	-1.45485	-0.540873	179.336
ENSMUSG00000011256	5.27865e-14	3.07701e-12	-1.45367	-0.539703	9.68307
ENSMUSG00000020154	1.8525e-07	2.89716e-06	-1.45318	-0.539213	9.73175
ENSMUSG00000024378	4.50924e-20	6.60231e-18	-1.45278	-0.53882	30.4276
ENSMUSG00000038375	3.20031e-19	4.13262e-17	-1.45217	-0.538211	150.675
ENSMUSG00000027009	3.35719e-07	4.93104e-06	-1.45082	-0.53687	2.56483
ENSMUSG00000038060	0.00100219	0.0052376	-1.45066	-0.536706	2.79529
ENSMUSG00000028096	9.11493e-15	6.18584e-13	-1.45059	-0.536637	20.5925
ENSMUSG00000026748	1.79339e-13	9.36744e-12	-1.45044	-0.536486	26.3866
ENSMUSG00000027677	2.22945e-13	1.14205e-11	-1.44988	-0.535929	25.2656
ENSMUSG00000038648	1.33173e-09	3.33739e-08	-1.4494	-0.535455	10.1333
ENSMUSG00000022969	1.3479e-05	0.000127424	-1.44934	-0.535396	6.96286
ENSMUSG00000021696	4.15121e-07	5.92415e-06	-1.44885	-0.534907	14.286
ENSMUSG00000033949	1.65927e-07	2.62142e-06	-1.4486	-0.534655	8.50209
ENSMUSG00000035783	0.00571854	0.0220844	-1.44793	-0.533991	8.63393
ENSMUSG00000052861	0.00376099	0.0156736	-1.44762	-0.533681	3.01559
ENSMUSG00000030849	1.38889e-12	6.39269e-11	-1.44756	-0.533623	35.6655
ENSMUSG00000020680	1.86461e-14	1.18336e-12	-1.44751	-0.533574	68.5636
ENSMUSG00000058620	1.08236e-06	1.38612e-05	-1.44724	-0.533305	8.23944
ENSMUSG00000041670	2.24406e-15	1.68259e-13	-1.44713	-0.533196	59.9664
ENSMUSG00000022665	2.42124e-05	0.000215112	-1.44647	-0.53254	3.40526
ENSMUSG00000024397	0.000853461	0.00457747	-1.44643	-0.532497	6.17587
ENSMUSG00000043639	7.88424e-05	0.000602332	-1.44639	-0.532456	2.00688
ENSMUSG00000029817	7.90246e-13	3.75822e-11	-1.44629	-0.532352	70.8469
ENSMUSG00000018166	4.78862e-08	8.63671e-07	-1.44573	-0.531803	11.2627
ENSMUSG00000003559	5.63371e-10	1.55043e-08	-1.44518	-0.531245	21.0604
ENSMUSG00000005125	1.46163e-13	7.77205e-12	-1.44406	-0.530127	170.167
ENSMUSG00000026051	0.0152504	0.0494649	-1.44381	-0.529878	11.3303
ENSMUSG00000042599	9.92727e-10	2.58178e-08	-1.44355	-0.529617	14.1003
ENSMUSG00000022220	0.00402683	0.0165705	-1.44351	-0.529585	2.14767
ENSMUSG00000028581	2.48553e-12	1.1057e-10	-1.44303	-0.529103	31.1239
ENSMUSG00000031740	0.00224095	0.0101809	-1.44284	-0.528913	2.13296
ENSMUSG00000036634	4.14989e-14	2.48126e-12	-1.4425	-0.528571	421.594
ENSMUSG00000023951	9.03328e-12	3.64368e-10	-1.44243	-0.528504	52.1614
ENSMUSG00000004347	1.12887e-06	1.43974e-05	-1.44194	-0.528006	2.00527
ENSMUSG00000051048	5.0126e-08	8.97106e-07	-1.44164	-0.527715	9.62904
ENSMUSG00000067276	0.00970962	0.0341566	-1.44157	-0.527645	1.26089
ENSMUSG00000020155	0.00481412	0.0192141	-1.44143	-0.527504	1.69818
ENSMUSG00000070471	0.00711285	0.0263902	-1.44129	-0.52736	1.55714
ENSMUSG00000004415	3.48296e-06	3.87819e-05	-1.44127	-0.527343	7.48398
ENSMUSG00000022197	8.4072e-07	1.10482e-05	-1.44037	-0.526442	8.92386
ENSMUSG00000026384	6.35605e-07	8.65867e-06	-1.4394	-0.525471	132.044
ENSMUSG00000039065	6.30221e-06	6.4961e-05	-1.4394	-0.525468	7.22069
ENSMUSG00000041653	0.00326785	0.0139254	-1.43927	-0.525338	4.82346
ENSMUSG00000078875	0.000672514	0.00376926	-1.43888	-0.524951	8.19261
ENSMUSG00000054843	4.53596e-14	2.67766e-12	-1.43823	-0.524292	68.2657
ENSMUSG00000091971	3.08081e-05	0.000264608	-1.43803	-0.524091	14.4021
ENSMUSG00000048583	1.29802e-09	3.2617e-08	-1.43712	-0.523184	18.7505
ENSMUSG00000038418	0.00142765	0.0070305	-1.43687	-0.522926	38.2627
ENSMUSG00000029334	6.33276e-13	3.05147e-11	-1.43672	-0.522779	17.5627
ENSMUSG00000061601	2.01033e-17	2.05396e-15	-1.43638	-0.52244	33.2127
ENSMUSG00000035506	0.000148834	0.00104555	-1.43449	-0.520539	4.81558
ENSMUSG00000041731	0.000457796	0.00272581	-1.4341	-0.520142	2.94882
ENSMUSG00000043301	6.31902e-07	8.62085e-06	-1.43216	-0.518193	6.78561
ENSMUSG00000027111	1.75207e-07	2.75399e-06	-1.43205	-0.518078	11.8107
ENSMUSG00000051504	4.20089e-05	0.000348665	-1.43198	-0.518007	6.59438
ENSMUSG00000031111	1.49657e-11	5.72606e-10	-1.43162	-0.517647	26.3944
ENSMUSG00000027452	2.59257e-12	1.14783e-10	-1.43085	-0.516875	27.7588
ENSMUSG00000004056	9.83428e-16	7.68173e-14	-1.43079	-0.516809	29.1253
ENSMUSG00000035504	7.03681e-07	9.44761e-06	-1.43016	-0.516182	9.80432
ENSMUSG00000055923	2.12235e-06	2.50255e-05	-1.42986	-0.515875	4.76687
ENSMUSG00000035595	0.00450129	0.0182036	-1.42942	-0.515426	6.12328
ENSMUSG00000039904	2.81329e-12	1.2338e-10	-1.42813	-0.514124	62.8148
ENSMUSG00000027188	2.1875e-09	5.30334e-08	-1.42753	-0.513521	25.2304
ENSMUSG00000031478	0.00101361	0.0052831	-1.42714	-0.513128	4.2571
ENSMUSG00000032066	0.00120037	0.00606544	-1.42665	-0.512636	3.12925
ENSMUSG00000050592	0.00100628	0.00525466	-1.42635	-0.512332	2.0752
ENSMUSG00000039087	1.66935e-07	2.6351e-06	-1.42477	-0.510734	9.64312
ENSMUSG00000019828	1.55583e-12	7.09084e-11	-1.42367	-0.509616	108.787
ENSMUSG00000027641	0.00313673	0.0134612	-1.42322	-0.50916	1.14486
ENSMUSG00000051705	3.51207e-06	3.90126e-05	-1.42299	-0.508924	9.02958
ENSMUSG00000028927	2.94086e-06	3.33854e-05	-1.42199	-0.507908	21.7335
ENSMUSG00000020331	2.86456e-14	1.76379e-12	-1.42105	-0.506961	313.351
ENSMUSG00000055717	3.32485e-17	3.24096e-15	-1.42011	-0.506005	67.1383
ENSMUSG00000030739	1.91921e-14	1.21386e-12	-1.42007	-0.505961	42.2438
ENSMUSG00000028842	1.0033e-13	5.48718e-12	-1.41994	-0.505832	9.90913
ENSMUSG00000024799	2.22826e-09	5.38811e-08	-1.41938	-0.505261	22.1676
ENSMUSG00000029925	0.00390844	0.0161721	-1.41727	-0.503114	1.4078
ENSMUSG00000038242	0.00151885	0.00737417	-1.41719	-0.50303	1.75657
ENSMUSG00000121583	6.53574e-18	7.24632e-16	-1.41695	-0.502793	72.2462
ENSMUSG00000103310	6.37789e-08	1.10227e-06	-1.41632	-0.502145	10.2858
ENSMUSG00000020290	2.87057e-17	2.8698e-15	-1.41552	-0.501332	41.9243
ENSMUSG00000020069	5.62611e-13	2.73153e-11	-1.4148	-0.5006	50.4723
ENSMUSG00000023992	9.47044e-06	9.35722e-05	-1.41339	-0.499156	17.1516
ENSMUSG00000017754	2.00733e-16	1.71222e-14	-1.41309	-0.498857	94.72
ENSMUSG00000036879	2.41367e-12	1.0789e-10	-1.4128	-0.498557	20.1748
ENSMUSG00000010751	0.00514574	0.0202722	-1.41229	-0.49804	1.53535
ENSMUSG00000039062	0.00698799	0.0260561	-1.41227	-0.498019	1.7794
ENSMUSG00000001229	2.05965e-19	2.79556e-17	-1.41142	-0.497143	66.8351
ENSMUSG00000013629	1.07529e-11	4.28158e-10	-1.41115	-0.496868	10.202
ENSMUSG00000038738	2.11737e-19	2.85307e-17	-1.41108	-0.496798	141.955
ENSMUSG00000022556	1.08544e-12	5.08408e-11	-1.41049	-0.496192	26.8965
ENSMUSG00000020953	2.06823e-05	0.000187329	-1.41014	-0.495839	26.885
ENSMUSG00000045962	2.00739e-13	1.03687e-11	-1.40982	-0.49551	69.8821
ENSMUSG00000022332	7.74676e-18	8.52373e-16	-1.40974	-0.495431	91.5722
ENSMUSG00000029189	5.05012e-11	1.73581e-09	-1.40881	-0.494477	51.5876
ENSMUSG00000034551	2.24478e-05	0.000201262	-1.40709	-0.492719	2.93234
ENSMUSG00000030516	7.10744e-13	3.38879e-11	-1.40681	-0.492432	41.5227
ENSMUSG00000022025	0.00990688	0.0346993	-1.40679	-0.492403	5.72087
ENSMUSG00000038695	6.33432e-13	3.05147e-11	-1.40605	-0.491647	56.6281
ENSMUSG00000068115	0.000682041	0.00381316	-1.40591	-0.491508	1.75109
ENSMUSG00000039194	4.45332e-07	6.30689e-06	-1.40587	-0.491467	10.1555
ENSMUSG00000021143	2.26286e-18	2.6464e-16	-1.4054	-0.490979	129.297
ENSMUSG00000035686	7.82144e-09	1.67944e-07	-1.40535	-0.490934	26.2884
ENSMUSG00000067028	3.94404e-06	4.34218e-05	-1.40493	-0.4905	7.79929
ENSMUSG00000036273	4.04123e-08	7.45502e-07	-1.40349	-0.489014	8.90823
ENSMUSG00000028718	0.00199856	0.00927226	-1.40317	-0.488688	1.66183
ENSMUSG00000070305	0.000160155	0.00111664	-1.40263	-0.488139	3.56321
ENSMUSG00000046618	0.00229579	0.0103894	-1.40257	-0.48807	1.32971
ENSMUSG00000005674	4.80821e-16	3.8705e-14	-1.40129	-0.486757	49.6653
ENSMUSG00000032705	3.22744e-15	2.37211e-13	-1.40096	-0.486419	31.2017
ENSMUSG00000051401	1.35149e-05	0.000127698	-1.40088	-0.48633	7.99334
ENSMUSG00000027215	1.51508e-11	5.78498e-10	-1.4008	-0.486253	34.9319
ENSMUSG00000025316	5.83077e-08	1.01806e-06	-1.40072	-0.486169	10.8997
ENSMUSG00000019906	1.62406e-05	0.000150321	-1.40059	-0.486037	16.3951
ENSMUSG00000069892	0.00170007	0.00810792	-1.40041	-0.485845	1.32668
ENSMUSG00000022262	0.00290727	0.0126458	-1.40028	-0.48572	1.99369
ENSMUSG00000054675	6.25563e-09	1.36749e-07	-1.39904	-0.484433	22.976
ENSMUSG00000023272	7.54607e-07	1.00443e-05	-1.3986	-0.483979	30.5158
ENSMUSG00000033705	4.03929e-10	1.15024e-08	-1.39803	-0.483396	4.71757
ENSMUSG00000055912	1.06428e-05	0.000103668	-1.39783	-0.483186	9.36901
ENSMUSG00000025810	4.59818e-07	6.49227e-06	-1.39769	-0.483044	16.3434
ENSMUSG00000053062	6.54682e-18	7.24632e-16	-1.39744	-0.482787	44.8916
ENSMUSG00000022500	1.91621e-09	4.69458e-08	-1.39728	-0.482618	34.0861
ENSMUSG00000017491	1.46273e-07	2.33874e-06	-1.3964	-0.481709	8.66053
ENSMUSG00000064080	0.000342954	0.00212716	-1.39636	-0.481673	2.49066
ENSMUSG00000034573	1.89244e-12	8.54124e-11	-1.39561	-0.480893	9.03892
ENSMUSG00000032589	1.04293e-14	6.96193e-13	-1.39549	-0.480773	67.0339
ENSMUSG00000046949	1.37242e-08	2.8075e-07	-1.39452	-0.479768	13.2375
ENSMUSG00000060716	1.44857e-09	3.61076e-08	-1.39397	-0.479198	35.7843
ENSMUSG00000071862	1.70945e-10	5.45155e-09	-1.39363	-0.47885	62.789
ENSMUSG00000035413	1.26247e-07	2.04136e-06	-1.39358	-0.4788	24.9142
ENSMUSG00000026786	0.000183681	0.00125387	-1.39331	-0.478513	4.10289
ENSMUSG00000029135	0.00210097	0.00965346	-1.3927	-0.477888	6.15586
ENSMUSG00000031433	0.000942521	0.00497135	-1.39182	-0.47697	3.3997
ENSMUSG00000010080	1.88074e-07	2.93639e-06	-1.39107	-0.476195	29.6164
ENSMUSG00000030946	4.14659e-10	1.17791e-08	-1.39029	-0.475386	22.9082
ENSMUSG00000004633	8.98478e-15	6.13745e-13	-1.38994	-0.475021	41.6354
ENSMUSG00000000416	3.54434e-11	1.24588e-09	-1.38885	-0.473896	43.5227
ENSMUSG00000035000	0.000874974	0.00466862	-1.38884	-0.473879	1.74002
ENSMUSG00000043633	0.013868	0.0457389	-1.38837	-0.473397	1.49598
ENSMUSG00000058013	1.51609e-22	2.84764e-20	-1.38764	-0.472631	21.7681
ENSMUSG00000034796	1.74154e-17	1.78917e-15	-1.3875	-0.472487	211.255
ENSMUSG00000021719	2.04612e-09	4.99969e-08	-1.38733	-0.472309	179.85
ENSMUSG00000000184	2.83579e-08	5.37528e-07	-1.38625	-0.471185	9.41317
ENSMUSG00000058145	5.09416e-05	0.000413289	-1.38583	-0.470753	2.63778
ENSMUSG00000020231	8.38025e-14	4.66559e-12	-1.38582	-0.470739	58.0087
ENSMUSG00000032841	2.44539e-06	2.82611e-05	-1.38548	-0.470386	14.2266
ENSMUSG00000078307	2.1781e-11	8.05204e-10	-1.38528	-0.470176	129.166
ENSMUSG00000074505	2.17694e-08	4.25212e-07	-1.38493	-0.469816	12.7582
ENSMUSG00000073838	1.16348e-16	1.03024e-14	-1.38457	-0.469441	96.0163
ENSMUSG00000024817	2.63268e-11	9.48733e-10	-1.38436	-0.469215	42.1573
ENSMUSG00000047757	0.00968044	0.034073	-1.38424	-0.469096	1.59931
ENSMUSG00000045136	1.36689e-08	2.79927e-07	-1.38422	-0.469076	177.689
ENSMUSG00000020733	2.94743e-15	2.18356e-13	-1.38419	-0.469044	120.484
ENSMUSG00000039831	1.68353e-06	2.04743e-05	-1.38409	-0.46894	8.01702
ENSMUSG00000025817	6.18317e-09	1.35425e-07	-1.38364	-0.468468	10.7089
ENSMUSG00000038497	5.50851e-12	2.29151e-10	-1.38317	-0.467976	34.366
ENSMUSG00000050714	1.03385e-05	0.00010098	-1.38275	-0.467539	4.99379
ENSMUSG00000030103	7.73765e-22	1.3703e-19	-1.38273	-0.467524	92.174
ENSMUSG00000021756	7.06168e-17	6.53293e-15	-1.38234	-0.467116	36.8363
ENSMUSG00000022494	3.32898e-17	3.24096e-15	-1.38153	-0.466271	73.1393
ENSMUSG00000033222	0.000855077	0.00458218	-1.38104	-0.465758	2.54548
ENSMUSG00000022443	4.89034e-16	3.91965e-14	-1.38097	-0.465684	29.0254
ENSMUSG00000028919	4.01832e-07	5.74774e-06	-1.38036	-0.465043	15.2008
ENSMUSG00000025350	0.000176353	0.0012141	-1.37968	-0.464333	8.19757
ENSMUSG00000038732	0.000776408	0.00424252	-1.37954	-0.464188	2.94811
ENSMUSG00000040016	0.00338109	0.0143215	-1.37926	-0.46389	2.74846
ENSMUSG00000031375	0.000254828	0.00166175	-1.37919	-0.463825	9.92325
ENSMUSG00000035606	6.52519e-05	0.000511318	-1.37914	-0.463773	2.88382
ENSMUSG00000026235	3.62686e-10	1.05497e-08	-1.37888	-0.463498	85.0878
ENSMUSG00000026175	0.00061949	0.00352492	-1.37873	-0.463342	3.23499
ENSMUSG00000009292	7.65703e-16	6.03316e-14	-1.37815	-0.462738	27.0609
ENSMUSG00000039004	3.25303e-06	3.64838e-05	-1.3776	-0.462158	8.66545
ENSMUSG00000041261	2.80965e-08	5.33661e-07	-1.3774	-0.461945	14.7129
ENSMUSG00000037169	3.67969e-05	0.000310031	-1.37661	-0.461118	9.93435
ENSMUSG00000047842	2.32382e-19	3.08653e-17	-1.37643	-0.46093	105.122
ENSMUSG00000078651	0.00375468	0.0156614	-1.37599	-0.460468	2.57643
ENSMUSG00000038048	0.00155631	0.00752627	-1.37567	-0.460135	3.6422
ENSMUSG00000001700	1.33816e-07	2.15811e-06	-1.3755	-0.459956	19.8423
ENSMUSG00000075593	0.00623019	0.0237074	-1.37517	-0.459607	2.04462
ENSMUSG00000030495	2.51214e-10	7.61633e-09	-1.37505	-0.45948	59.7701
ENSMUSG00000024349	0.00204104	0.00943171	-1.37499	-0.459421	2.74378
ENSMUSG00000028270	0.00122239	0.00615001	-1.37471	-0.459131	2.98028
ENSMUSG00000103567	7.83994e-09	1.68147e-07	-1.37442	-0.458824	10.5857
ENSMUSG00000052698	1.4188e-17	1.49054e-15	-1.37426	-0.45865	68.375
ENSMUSG00000052593	2.50802e-10	7.61633e-09	-1.37408	-0.458463	10.9165
ENSMUSG00000021835	0.0146464	0.0478899	-1.37347	-0.457828	2.15089
ENSMUSG00000019978	8.94076e-12	3.6142e-10	-1.37315	-0.457492	29.6141
ENSMUSG00000053137	9.79369e-12	3.93334e-10	-1.37271	-0.457031	28.9769
ENSMUSG00000051022	3.29212e-07	4.83928e-06	-1.37254	-0.456846	28.8507
ENSMUSG00000022472	7.3503e-14	4.15437e-12	-1.37251	-0.456813	143.054
ENSMUSG00000020315	4.97497e-12	2.08355e-10	-1.37245	-0.456755	361.258
ENSMUSG00000029026	0.00469363	0.0188221	-1.37067	-0.454879	2.9396
ENSMUSG00000035181	6.84477e-07	9.24317e-06	-1.3702	-0.454384	7.92684
ENSMUSG00000022615	0.00254983	0.011373	-1.37018	-0.454363	4.48879
ENSMUSG00000003665	0.006523	0.0246235	-1.36965	-0.453809	2.35903
ENSMUSG00000047787	2.51488e-10	7.61633e-09	-1.36882	-0.452933	17.2993
ENSMUSG00000028402	1.85214e-10	5.8275e-09	-1.36826	-0.452339	36.1657
ENSMUSG00000054555	0.00126339	0.00632231	-1.36806	-0.452136	1.19289
ENSMUSG00000021057	0.00225885	0.0102497	-1.36752	-0.451557	5.90673
ENSMUSG00000020841	9.57126e-12	3.85233e-10	-1.36715	-0.451168	40.1854
ENSMUSG00000053465	0.000579702	0.00333526	-1.3671	-0.451124	12.4564
ENSMUSG00000017307	4.90221e-08	8.79042e-07	-1.36648	-0.450469	26.6789
ENSMUSG00000002885	1.38793e-06	1.7298e-05	-1.36619	-0.45016	9.70928
ENSMUSG00000023232	0.013775	0.0454966	-1.36584	-0.449784	2.65923
ENSMUSG00000019763	1.20357e-09	3.04082e-08	-1.36553	-0.449465	16.1543
ENSMUSG00000031274	0.000791387	0.00430436	-1.3654	-0.449326	1.73411
ENSMUSG00000002763	5.89571e-19	7.35777e-17	-1.36514	-0.44905	65.8249
ENSMUSG00000052551	2.34623e-09	5.63521e-08	-1.36492	-0.448813	19.4064
ENSMUSG00000035126	0.000367848	0.0022612	-1.36449	-0.448362	7.67305
ENSMUSG00000034037	6.95491e-05	0.000540663	-1.36448	-0.448349	6.55
ENSMUSG00000013089	6.2471e-07	8.53526e-06	-1.36426	-0.448121	36.4161
ENSMUSG00000006289	8.46885e-11	2.82219e-09	-1.36425	-0.448112	13.4016
ENSMUSG00000021256	4.17893e-10	1.18456e-08	-1.36424	-0.448099	19.6482
ENSMUSG00000026872	7.7119e-09	1.66361e-07	-1.36422	-0.448075	14.1459
ENSMUSG00000033282	3.0944e-08	5.82392e-07	-1.36284	-0.446612	11.2182
ENSMUSG00000044469	0.00460808	0.0185551	-1.3626	-0.446361	3.58836
ENSMUSG00000074364	2.76611e-05	0.00024103	-1.36225	-0.445989	4.17116
ENSMUSG00000060548	3.631e-10	1.05497e-08	-1.3612	-0.444877	27.4388
ENSMUSG00000037111	1.01605e-07	1.67793e-06	-1.36048	-0.44412	98.328
ENSMUSG00000051678	0.00446976	0.0180961	-1.36009	-0.4437	2.90707
ENSMUSG00000018322	7.50886e-14	4.23113e-12	-1.35986	-0.443463	61.6269
ENSMUSG00000048483	5.72931e-10	1.56902e-08	-1.35919	-0.442751	180.994
ENSMUSG00000031283	0.0022224	0.0101204	-1.35851	-0.442029	1.20409
ENSMUSG00000079304	0.0147233	0.0480823	-1.35837	-0.441876	2.57072
ENSMUSG00000040565	1.17712e-06	1.49512e-05	-1.35808	-0.441571	14.9609
ENSMUSG00000031480	0.00187895	0.00879635	-1.35776	-0.441227	2.33548
ENSMUSG00000047635	4.46802e-06	4.8473e-05	-1.35771	-0.44117	9.1505
ENSMUSG00000022297	1.0087e-05	9.90035e-05	-1.35735	-0.440793	7.05914
ENSMUSG00000047712	3.98691e-10	1.13881e-08	-1.3564	-0.439781	14.309
ENSMUSG00000054196	3.05657e-08	5.77024e-07	-1.35589	-0.439245	34.1838
ENSMUSG00000079056	2.90644e-14	1.78367e-12	-1.35585	-0.439201	81.8483
ENSMUSG00000075324	3.815e-10	1.09984e-08	-1.35579	-0.439136	8.89052
ENSMUSG00000030854	1.34683e-21	2.31892e-19	-1.3557	-0.439038	173.863
ENSMUSG00000038608	2.31579e-09	5.57077e-08	-1.35543	-0.438749	21.0724
ENSMUSG00000032537	3.22222e-06	3.62915e-05	-1.35513	-0.438433	20.5905
ENSMUSG00000025823	1.62977e-06	1.98986e-05	-1.35478	-0.438063	53.298
ENSMUSG00000075271	1.508e-05	0.000140699	-1.35452	-0.437784	6.39041
ENSMUSG00000061353	5.75532e-06	6.0293e-05	-1.3545	-0.43776	13.234
ENSMUSG00000021670	2.8638e-15	2.13009e-13	-1.3545	-0.437757	56.4011
ENSMUSG00000030798	0.00612785	0.0233742	-1.35434	-0.437592	2.27455
ENSMUSG00000036908	2.69812e-06	3.08558e-05	-1.35388	-0.437099	12.2148
ENSMUSG00000074283	0.00117346	0.00595215	-1.3537	-0.436905	6.35395
ENSMUSG00000021573	5.44361e-14	3.1436e-12	-1.35322	-0.436395	306.689
ENSMUSG00000025019	0.000441981	0.0026435	-1.35269	-0.435833	2.14616
ENSMUSG00000058325	8.60404e-11	2.857e-09	-1.35267	-0.435808	18.2731
ENSMUSG00000019935	9.27224e-05	0.000694391	-1.35248	-0.435605	3.99776
ENSMUSG00000009281	0.00120079	0.00606592	-1.35246	-0.435588	38.7469
ENSMUSG00000057842	0.000980326	0.00513932	-1.35213	-0.43523	1.8638
ENSMUSG00000019943	2.99762e-09	7.0737e-08	-1.3521	-0.435201	205.246
ENSMUSG00000030249	4.26754e-05	0.000353474	-1.35064	-0.433643	3.96507
ENSMUSG00000060373	3.807e-12	1.61994e-10	-1.35045	-0.433443	137.844
ENSMUSG00000015659	6.81509e-06	6.98436e-05	-1.35034	-0.433318	10.03
ENSMUSG00000000693	0.000311161	0.00196004	-1.3503	-0.433277	2.80741
ENSMUSG00000020102	2.86764e-07	4.3003e-06	-1.34929	-0.432201	5.28789
ENSMUSG00000104318	1.13797e-05	0.000109868	-1.34907	-0.431969	6.85178
ENSMUSG00000040373	1.9621e-11	7.26799e-10	-1.34866	-0.431529	40.3653
ENSMUSG00000033720	4.17283e-16	3.47954e-14	-1.34833	-0.431172	153.047
ENSMUSG00000037541	1.82348e-13	9.47139e-12	-1.34815	-0.430985	34.597
ENSMUSG00000036864	0.00701326	0.0261241	-1.34805	-0.430869	2.96506
ENSMUSG00000040855	2.09618e-08	4.11166e-07	-1.34793	-0.430741	137.744
ENSMUSG00000037824	6.92852e-11	2.32976e-09	-1.34792	-0.43073	54.7624
ENSMUSG00000045689	0.00552394	0.0214576	-1.34789	-0.430699	2.40658
ENSMUSG00000052229	1.42708e-08	2.90972e-07	-1.34785	-0.430663	44.8541
ENSMUSG00000026131	3.89566e-11	1.36165e-09	-1.34766	-0.430454	55.22
ENSMUSG00000028059	5.03018e-14	2.94139e-12	-1.34709	-0.429842	40.3313
ENSMUSG00000102428	1.97451e-08	3.91846e-07	-1.3469	-0.429646	14.8067
ENSMUSG00000020866	6.5402e-12	2.69656e-10	-1.34689	-0.429629	96.7224
ENSMUSG00000047959	0.00303571	0.0131083	-1.34672	-0.429451	13.4979
ENSMUSG00000031523	4.2573e-17	4.05972e-15	-1.34632	-0.429019	34.753
ENSMUSG00000039405	0.00150954	0.00734699	-1.34612	-0.428812	3.80019
ENSMUSG00000037455	2.39974e-06	2.78373e-05	-1.34612	-0.428805	10.4033
ENSMUSG00000038077	2.18987e-19	2.92954e-17	-1.34561	-0.428258	98.9551
ENSMUSG00000021097	1.87321e-09	4.60136e-08	-1.34523	-0.427853	94.5854
ENSMUSG00000042671	1.02787e-09	2.66202e-08	-1.34516	-0.427774	93.3624
ENSMUSG00000057101	4.99622e-10	1.39287e-08	-1.34512	-0.42773	36.1389
ENSMUSG00000107705	0.00261736	0.0116197	-1.34457	-0.427143	7.78475
ENSMUSG00000026241	0.00418286	0.0171335	-1.34449	-0.427059	9.21829
ENSMUSG00000073988	0.000386184	0.00235523	-1.34433	-0.42689	4.62354
ENSMUSG00000030499	4.68298e-10	1.31145e-08	-1.34419	-0.426736	18.938
ENSMUSG00000042834	8.489e-14	4.70767e-12	-1.3441	-0.426641	51.681
ENSMUSG00000011257	4.43649e-14	2.63015e-12	-1.34404	-0.426579	35.1098
ENSMUSG00000032532	1.29298e-09	3.25344e-08	-1.34352	-0.426022	283.64
ENSMUSG00000057716	0.000118658	0.000858873	-1.34349	-0.425981	26.8699
ENSMUSG00000026887	1.86662e-08	3.71626e-07	-1.3434	-0.425894	23.114
ENSMUSG00000027859	0.00372561	0.0155505	-1.34329	-0.425774	7.97828
ENSMUSG00000052504	5.25828e-05	0.000424936	-1.34326	-0.425734	2.99435
ENSMUSG00000040430	8.19605e-14	4.59053e-12	-1.34308	-0.425547	100.224
ENSMUSG00000033039	8.97019e-17	8.13662e-15	-1.34301	-0.425466	38.9359
ENSMUSG00000070427	0.00852963	0.0306668	-1.34265	-0.425086	2.12387
ENSMUSG00000070866	3.49349e-09	8.13035e-08	-1.34263	-0.425057	40.596
ENSMUSG00000022376	4.79312e-14	2.82051e-12	-1.34236	-0.424769	33.9927
ENSMUSG00000034101	5.33993e-14	3.09334e-12	-1.34205	-0.424436	37.334
ENSMUSG00000076439	6.27981e-10	1.70472e-08	-1.34165	-0.424013	193.693
ENSMUSG00000050244	2.33581e-10	7.16739e-09	-1.34122	-0.423548	9.76247
ENSMUSG00000022351	2.57682e-17	2.59005e-15	-1.34112	-0.423434	98.2353
ENSMUSG00000036968	1.55045e-07	2.46205e-06	-1.3411	-0.423417	16.4354
ENSMUSG00000031216	2.07527e-05	0.000187876	-1.34091	-0.423216	4.4348
ENSMUSG00000024135	1.98387e-06	2.37235e-05	-1.34065	-0.422938	8.39877
ENSMUSG00000032349	1.61692e-09	4.01423e-08	-1.34062	-0.422902	83.6913
ENSMUSG00000028456	2.82168e-10	8.46277e-09	-1.34059	-0.422869	4.62579
ENSMUSG00000090223	1.48059e-05	0.00013842	-1.34058	-0.422858	1925.8
ENSMUSG00000004837	0.00543654	0.021189	-1.33951	-0.421705	6.6677
ENSMUSG00000031616	0.00146428	0.0071691	-1.33944	-0.421631	2.39769
ENSMUSG00000035284	1.21309e-09	3.06071e-08	-1.33941	-0.421593	21.4389
ENSMUSG00000028542	6.33013e-11	2.13628e-09	-1.33928	-0.421459	100.145
ENSMUSG00000049690	0.00450219	0.0182036	-1.33921	-0.421386	1.24317
ENSMUSG00000026614	2.24949e-08	4.34816e-07	-1.33898	-0.421132	11.0541
ENSMUSG00000028527	3.0738e-07	4.55914e-06	-1.33872	-0.420853	27.097
ENSMUSG00000037447	4.45562e-06	4.84233e-05	-1.33832	-0.420422	10.1828
ENSMUSG00000020413	4.91527e-09	1.10253e-07	-1.33825	-0.420342	10.8474
ENSMUSG00000034265	7.1136e-12	2.90719e-10	-1.3382	-0.42029	41.1109
ENSMUSG00000025892	1.36282e-13	7.30306e-12	-1.33818	-0.420277	68.2456
ENSMUSG00000018427	9.19822e-11	3.04343e-09	-1.33816	-0.420253	39.1611
ENSMUSG00000026074	5.12364e-15	3.62259e-13	-1.33792	-0.419997	75.5177
ENSMUSG00000022359	9.44573e-10	2.4669e-08	-1.33781	-0.419873	29.8222
ENSMUSG00000044968	2.54054e-07	3.86907e-06	-1.33766	-0.419715	35.1975
ENSMUSG00000039286	8.13731e-06	8.15265e-05	-1.3375	-0.419536	8.23398
ENSMUSG00000009013	2.12739e-15	1.60157e-13	-1.33701	-0.419012	151.873
ENSMUSG00000012609	5.29484e-11	1.81322e-09	-1.33692	-0.418914	18.2722
ENSMUSG00000046561	0.00141244	0.00697036	-1.33691	-0.418902	4.93077
ENSMUSG00000019944	8.11647e-05	0.000619055	-1.33637	-0.418315	3.17306
ENSMUSG00000057143	0.0030048	0.012997	-1.3352	-0.417056	2.43887
ENSMUSG00000069763	5.23069e-05	0.000423258	-1.33487	-0.416694	19.9669
ENSMUSG00000102206	0.000437424	0.00262051	-1.33466	-0.416472	3.93516
ENSMUSG00000022468	5.51659e-05	0.000441778	-1.33461	-0.416417	21.752
ENSMUSG00000078889	2.69338e-05	0.000235355	-1.33416	-0.415929	23.3862
ENSMUSG00000041544	3.6527e-09	8.43752e-08	-1.33407	-0.415836	21.8955
ENSMUSG00000028583	0.00019625	0.0013246	-1.33396	-0.415716	11.8229
ENSMUSG00000030209	4.05367e-09	9.2602e-08	-1.33391	-0.415662	36.9234
ENSMUSG00000031168	2.11877e-08	4.15159e-07	-1.33338	-0.415086	23.7341
ENSMUSG00000036985	5.70213e-15	3.95639e-13	-1.33328	-0.414984	52.0333
ENSMUSG00000079235	0.000224653	0.00149194	-1.33305	-0.414731	5.07483
ENSMUSG00000005410	0.0005265	0.00307194	-1.33281	-0.414469	3.48994
ENSMUSG00000052085	0.00130707	0.00651086	-1.33269	-0.414342	1.9409
ENSMUSG00000027737	1.04996e-08	2.20609e-07	-1.33267	-0.414322	16.2938
ENSMUSG00000040605	0.000285911	0.00182728	-1.3318	-0.413379	3.28967
ENSMUSG00000030064	2.87403e-06	3.26867e-05	-1.33171	-0.413282	11.8176
ENSMUSG00000053007	0.000652371	0.00368047	-1.33165	-0.413216	2.98946
ENSMUSG00000034765	0.000270782	0.00174894	-1.33151	-0.413068	11.547
ENSMUSG00000028804	1.74261e-06	2.11182e-05	-1.33131	-0.41285	7.66003
ENSMUSG00000025175	2.86023e-07	4.29265e-06	-1.33076	-0.412246	22.1503
ENSMUSG00000041046	1.27802e-05	0.000121559	-1.33071	-0.412191	307.134
ENSMUSG00000000127	3.07457e-07	4.55914e-06	-1.3307	-0.412186	9.57624
ENSMUSG00000010911	4.85013e-06	5.19518e-05	-1.33056	-0.412034	29.7834
ENSMUSG00000021418	0.000160348	0.00111715	-1.33046	-0.411927	3.31679
ENSMUSG00000020288	7.13467e-08	1.22547e-06	-1.33043	-0.411893	29.6568
ENSMUSG00000026831	0.0080822	0.0293189	-1.33035	-0.4118	14.2435
ENSMUSG00000050138	8.45812e-07	1.10994e-05	-1.32974	-0.411139	18.6129
ENSMUSG00000031901	1.6545e-08	3.31882e-07	-1.32883	-0.410151	19.0139
ENSMUSG00000031644	1.19451e-08	2.48456e-07	-1.32866	-0.409974	23.75
ENSMUSG00000031465	0.000909931	0.00482606	-1.32841	-0.409701	4.27961
ENSMUSG00000022186	3.86313e-10	1.10927e-08	-1.32794	-0.409195	315.05
ENSMUSG00000056481	0.00661678	0.0249205	-1.32744	-0.408651	2.91864
ENSMUSG00000042647	0.00487881	0.0194348	-1.32704	-0.408209	1.96754
ENSMUSG00000067928	2.94443e-06	3.34056e-05	-1.32652	-0.40765	8.76693
ENSMUSG00000004105	0.00775312	0.0283519	-1.32632	-0.407429	3.68016
ENSMUSG00000020432	2.28961e-07	3.53029e-06	-1.32623	-0.407327	21.842
ENSMUSG00000046854	0.000578371	0.00333069	-1.32555	-0.406593	7.18407
ENSMUSG00000034413	8.63124e-10	2.27547e-08	-1.32538	-0.406411	18.0989
ENSMUSG00000021495	1.09135e-10	3.57913e-09	-1.32465	-0.405607	30.8945
ENSMUSG00000041930	5.88407e-09	1.29331e-07	-1.32433	-0.405262	35.9215
ENSMUSG00000039943	5.33873e-08	9.49079e-07	-1.32413	-0.405042	201.705
ENSMUSG00000028173	5.84063e-06	6.08964e-05	-1.32386	-0.404751	52.9646
ENSMUSG00000116207	0.00131419	0.0065428	-1.32364	-0.404513	9.076
ENSMUSG00000037762	0.00377499	0.0157143	-1.32252	-0.403286	3.3406
ENSMUSG00000032018	4.3743e-13	2.16907e-11	-1.32246	-0.403223	55.1097
ENSMUSG00000033904	5.127e-10	1.42719e-08	-1.32238	-0.403136	43.9364
ENSMUSG00000036155	5.59117e-16	4.45833e-14	-1.32228	-0.403028	49.608
ENSMUSG00000021451	1.41038e-13	7.53622e-12	-1.32214	-0.402879	40.9886
ENSMUSG00000047821	0.00610739	0.0233101	-1.32209	-0.402821	2.59701
ENSMUSG00000020262	9.29565e-08	1.55583e-06	-1.32152	-0.402196	440.01
ENSMUSG00000047227	0.00726638	0.0268625	-1.32142	-0.402085	6.86276
ENSMUSG00000036745	6.86834e-10	1.84295e-08	-1.32092	-0.401547	173.441
ENSMUSG00000068130	0.00257164	0.0114558	-1.32092	-0.401542	3.29994
ENSMUSG00000075415	1.246e-15	9.61386e-14	-1.32087	-0.401489	71.7492
ENSMUSG00000098950	0.00203739	0.00941716	-1.32074	-0.401348	5.69124
ENSMUSG00000032812	1.96932e-06	2.35647e-05	-1.32028	-0.400847	8.61182
ENSMUSG00000023913	1.22681e-10	4.00221e-09	-1.32019	-0.400745	290.082
ENSMUSG00000021423	0.00037172	0.00227898	-1.32002	-0.400557	16.4311
ENSMUSG00000094410	0.00206234	0.00951358	-1.31996	-0.400496	9.71166
ENSMUSG00000020527	0.00281357	0.0123131	-1.31931	-0.399782	2.23921
ENSMUSG00000020571	1.45414e-07	2.327e-06	-1.31906	-0.399506	139.058
ENSMUSG00000002459	2.57389e-07	3.90839e-06	-1.31896	-0.399401	15.7897
ENSMUSG00000028051	1.38696e-07	2.22524e-06	-1.3184	-0.398783	18.7532
ENSMUSG00000025475	3.35821e-14	2.04071e-12	-1.31818	-0.398542	124.504
ENSMUSG00000042529	1.04087e-09	2.6882e-08	-1.31815	-0.398514	45.3599
ENSMUSG00000073234	0.0122579	0.0412877	-1.3181	-0.398465	6.91929
ENSMUSG00000000794	0.000134031	0.000953808	-1.3177	-0.398024	15.0009
ENSMUSG00000035868	8.61835e-07	1.12937e-05	-1.31729	-0.397568	11.8391
ENSMUSG00000103749	1.46739e-05	0.000137254	-1.31709	-0.397357	7.02785
ENSMUSG00000039934	0.00223208	0.0101555	-1.31688	-0.397126	1.98266
ENSMUSG00000027804	6.1925e-10	1.68841e-08	-1.3166	-0.396819	116.656
ENSMUSG00000042286	3.5022e-05	0.000296419	-1.3166	-0.396813	5.12972
ENSMUSG00000056755	6.23886e-10	1.69856e-08	-1.31656	-0.396774	32.815
ENSMUSG00000007097	1.72804e-11	6.53106e-10	-1.31564	-0.395768	841.289
ENSMUSG00000048058	2.41831e-05	0.000214955	-1.31476	-0.394801	10.4717
ENSMUSG00000031537	1.48643e-09	3.70015e-08	-1.31444	-0.394444	19.409
ENSMUSG00000019359	1.22688e-07	1.99422e-06	-1.31434	-0.394342	13.9715
ENSMUSG00000064220	0.00170554	0.00812778	-1.3136	-0.393529	59.7279
ENSMUSG00000034738	0.0104336	0.0362668	-1.31341	-0.393312	5.05177
ENSMUSG00000056749	2.98236e-05	0.000257341	-1.31333	-0.393235	18.9716
ENSMUSG00000029467	2.84464e-10	8.51788e-09	-1.31312	-0.393004	841.519
ENSMUSG00000121596	0.00081298	0.00440265	-1.31305	-0.392927	7.59275
ENSMUSG00000042228	0.000192718	0.0013055	-1.3128	-0.392652	5.62206
ENSMUSG00000037818	1.57245e-06	1.93385e-05	-1.31223	-0.392016	7.94518
ENSMUSG00000042817	1.36039e-05	0.000128344	-1.31206	-0.391839	13.3605
ENSMUSG00000022040	6.21154e-05	0.00048963	-1.31203	-0.391802	10.9561
ENSMUSG00000000378	3.56175e-14	2.14339e-12	-1.31179	-0.391532	96.9553
ENSMUSG00000032908	2.61632e-08	5.01552e-07	-1.31169	-0.391424	50.2663
ENSMUSG00000029720	0.00533889	0.0209136	-1.31161	-0.391339	4.78084
ENSMUSG00000029130	0.0153986	0.0498064	-1.31135	-0.391052	7.31489
ENSMUSG00000033722	2.25671e-05	0.000202234	-1.31082	-0.390474	5.47614
ENSMUSG00000025597	3.09232e-06	3.49554e-05	-1.31064	-0.390272	23.2585
ENSMUSG00000072294	0.000858945	0.00459761	-1.31054	-0.390162	19.2142
ENSMUSG00000032741	5.65468e-14	3.24533e-12	-1.31026	-0.389853	34.1717
ENSMUSG00000027424	0.00066684	0.00374506	-1.30926	-0.388747	6.52017
ENSMUSG00000059921	2.36566e-10	7.23722e-09	-1.30893	-0.388392	19.8959
ENSMUSG00000025262	8.06266e-06	8.09094e-05	-1.30887	-0.388319	30.6426
ENSMUSG00000031647	1.56014e-06	1.92125e-05	-1.3086	-0.388026	20.4104
ENSMUSG00000025504	0.00149416	0.0072828	-1.3084	-0.387802	25.4277
ENSMUSG00000063239	5.30704e-08	9.44349e-07	-1.30833	-0.387732	66.7895
ENSMUSG00000041926	1.82164e-06	2.19814e-05	-1.3083	-0.387698	40.8799
ENSMUSG00000024174	0.00174239	0.00826734	-1.3083	-0.387696	3.03469
ENSMUSG00000042686	0.00138748	0.00685628	-1.30823	-0.387612	4.06507
ENSMUSG00000027852	4.3938e-12	1.86111e-10	-1.30801	-0.387375	26.7307
ENSMUSG00000039414	3.12393e-07	4.62732e-06	-1.30771	-0.387043	32.3025
ENSMUSG00000043099	0.00687559	0.025704	-1.3077	-0.387035	2.63618
ENSMUSG00000020895	0.00354784	0.0149293	-1.30713	-0.386405	13.1062
ENSMUSG00000034116	0.00472621	0.0189201	-1.30699	-0.386249	3.01385
ENSMUSG00000020522	2.73554e-07	4.11882e-06	-1.30684	-0.386079	14.553
ENSMUSG00000022123	0.011484	0.0392619	-1.30641	-0.38561	3.36253
ENSMUSG00000091264	6.86983e-12	2.81997e-10	-1.3064	-0.385593	179.546
ENSMUSG00000071369	1.88975e-07	2.94798e-06	-1.30627	-0.385457	19.7089
ENSMUSG00000028483	6.30549e-09	1.37618e-07	-1.30617	-0.385339	9.65187
ENSMUSG00000000263	0.000233958	0.0015449	-1.30603	-0.385185	13.3469
ENSMUSG00000048163	6.07566e-07	8.31936e-06	-1.30544	-0.384535	29.8686
ENSMUSG00000054958	0.00791524	0.028837	-1.30531	-0.384391	9.91307
ENSMUSG00000041390	0.00280637	0.0122903	-1.30519	-0.384261	2.05614
ENSMUSG00000035109	8.20747e-05	0.000624715	-1.30515	-0.384215	5.7028
ENSMUSG00000042496	4.03563e-07	5.76806e-06	-1.3051	-0.384165	5.97218
ENSMUSG00000022656	5.14723e-05	0.000417231	-1.30483	-0.383861	5.46235
ENSMUSG00000024727	0.000216829	0.00144773	-1.30452	-0.383516	4.24097
ENSMUSG00000055660	2.24872e-06	2.63153e-05	-1.30418	-0.383138	7.60801
ENSMUSG00000089945	4.12648e-06	4.51964e-05	-1.30376	-0.382675	44.5325
ENSMUSG00000020101	8.12613e-08	1.37996e-06	-1.30368	-0.382585	16.6186
ENSMUSG00000079330	0.0120831	0.0408001	-1.30362	-0.382525	2.00937
ENSMUSG00000020361	2.34951e-14	1.46118e-12	-1.30357	-0.382471	217.052
ENSMUSG00000008604	4.55777e-13	2.24806e-11	-1.30357	-0.382466	92.4314
ENSMUSG00000036913	1.39975e-06	1.74102e-05	-1.30311	-0.381962	4.6594
ENSMUSG00000043811	1.81945e-06	2.19717e-05	-1.30303	-0.381874	60.8352
ENSMUSG00000030554	1.19253e-09	3.03353e-08	-1.30302	-0.381859	25.4659
ENSMUSG00000040693	0.0100602	0.03517	-1.30224	-0.380999	1.67804
ENSMUSG00000029094	1.8785e-07	2.93535e-06	-1.30221	-0.380961	10.0898
ENSMUSG00000018666	1.21807e-13	6.56522e-12	-1.30217	-0.380921	29.8448
ENSMUSG00000039178	5.59291e-09	1.23516e-07	-1.30172	-0.380418	32.0056
ENSMUSG00000038095	1.78651e-15	1.35592e-13	-1.30165	-0.380344	28.7707
ENSMUSG00000037206	0.00462859	0.0186095	-1.30159	-0.380276	4.04469
ENSMUSG00000032187	5.39527e-15	3.80019e-13	-1.30158	-0.380267	85.0876
ENSMUSG00000037788	5.26497e-12	2.19511e-10	-1.30158	-0.380259	23.5476
ENSMUSG00000020333	1.33929e-11	5.17758e-10	-1.30152	-0.380196	133.237
ENSMUSG00000068270	0.0010924	0.00561604	-1.30151	-0.380183	2.83363
ENSMUSG00000029832	9.47782e-05	0.000707507	-1.3015	-0.380171	12.827
ENSMUSG00000024276	6.59168e-09	1.43202e-07	-1.30149	-0.380169	17.6786
ENSMUSG00000078771	2.04913e-06	2.43784e-05	-1.30147	-0.380143	46.7078
ENSMUSG00000057982	0.000581365	0.00334172	-1.30147	-0.380139	9.19216
ENSMUSG00000022723	0.00122732	0.00616976	-1.30144	-0.380105	2.56273
ENSMUSG00000006362	0.00239975	0.0107916	-1.30132	-0.379981	2.83563
ENSMUSG00000049649	0.00513283	0.02023	-1.30132	-0.379975	11.3495
ENSMUSG00000090958	0.00140534	0.00693719	-1.30126	-0.379909	3.40825
ENSMUSG00000019883	1.7841e-10	5.64206e-09	-1.30085	-0.379459	32.5542
ENSMUSG00000037465	0.00307783	0.0132635	-1.30054	-0.379114	3.26452
ENSMUSG00000032575	4.70645e-08	8.505e-07	-1.30014	-0.378664	48.6969
ENSMUSG00000033760	6.50476e-07	8.83536e-06	-1.30008	-0.378604	15.4265
ENSMUSG00000038679	5.9316e-08	1.03179e-06	-1.2998	-0.378291	7.49048
ENSMUSG00000039254	3.50202e-06	3.89241e-05	-1.29973	-0.378208	10.7702
ENSMUSG00000026159	2.36635e-10	7.23722e-09	-1.29962	-0.378087	53.1699
ENSMUSG00000026276	0.000398021	0.00241791	-1.29931	-0.377749	11.2482
ENSMUSG00000033392	6.566e-13	3.14677e-11	-1.29921	-0.377631	135.998
ENSMUSG00000034687	0.000107751	0.00078945	-1.29913	-0.377542	6.51776
ENSMUSG00000029859	0.0138379	0.0456638	-1.29892	-0.377311	2.92094
ENSMUSG00000062393	0.00101251	0.00528089	-1.29888	-0.377271	9.86191
ENSMUSG00000027605	3.20668e-10	9.47984e-09	-1.29884	-0.377218	53.6926
ENSMUSG00000058152	0.0035061	0.0147803	-1.29875	-0.377129	3.87988
ENSMUSG00000041859	0.00806307	0.0292552	-1.29869	-0.377062	2.73596
ENSMUSG00000020431	3.18957e-06	3.59672e-05	-1.29838	-0.376711	180.507
ENSMUSG00002076083	3.80832e-09	8.77518e-08	-1.29823	-0.376547	36.2981
ENSMUSG00000005667	2.0661e-06	2.45333e-05	-1.29808	-0.376376	18.5639
ENSMUSG00000032816	3.95785e-09	9.07474e-08	-1.29753	-0.375771	26.1448
ENSMUSG00000015568	0.00145375	0.00713256	-1.29684	-0.374999	3.91544
ENSMUSG00000037999	8.23942e-09	1.753e-07	-1.29601	-0.374076	38.2903
ENSMUSG00000092216	0.00466779	0.0187387	-1.29551	-0.373515	11.7913
ENSMUSG00000007850	3.9286e-15	2.8536e-13	-1.29539	-0.37339	208.823
ENSMUSG00000026442	2.78139e-12	1.22269e-10	-1.29536	-0.37335	128.802
ENSMUSG00000036450	2.88419e-10	8.6086e-09	-1.29495	-0.3729	24.8622
ENSMUSG00000051329	2.3808e-06	2.76694e-05	-1.2949	-0.372839	6.69153
ENSMUSG00000051951	0.0060752	0.0232015	-1.29484	-0.372769	19.9927
ENSMUSG00000030172	1.11641e-11	4.4071e-10	-1.29477	-0.372696	21.0917
ENSMUSG00000040998	0.00246418	0.011036	-1.2945	-0.372395	6.32292
ENSMUSG00000020122	1.38991e-06	1.7311e-05	-1.29391	-0.371743	3.97956
ENSMUSG00000038564	5.33873e-14	3.09334e-12	-1.29378	-0.371593	34.496
ENSMUSG00000004980	6.1837e-13	2.99442e-11	-1.29344	-0.371209	452.774
ENSMUSG00000036181	0.00271211	0.0119762	-1.29326	-0.371017	38.719
ENSMUSG00000069808	1.44388e-05	0.000135327	-1.29326	-0.371008	14.3867
ENSMUSG00000020674	4.64593e-06	5.01108e-05	-1.29321	-0.370961	9.03144
ENSMUSG00000037720	6.32205e-10	1.71368e-08	-1.29273	-0.370418	56.058
ENSMUSG00000029165	1.23049e-06	1.55865e-05	-1.29272	-0.370412	6.66274
ENSMUSG00000056966	2.4242e-07	3.72284e-06	-1.29262	-0.370296	61.1869
ENSMUSG00000040721	6.7485e-10	1.81604e-08	-1.29261	-0.370283	21.9771
ENSMUSG00000003420	3.97751e-05	0.000331965	-1.2926	-0.370281	18.6748
ENSMUSG00000002781	1.10111e-06	1.40819e-05	-1.29255	-0.370225	15.2517
ENSMUSG00000049493	1.81965e-06	2.19717e-05	-1.29241	-0.370066	16.3011
ENSMUSG00000022844	0.00898713	0.0320329	-1.29204	-0.369651	4.39402
ENSMUSG00000015461	5.03856e-12	2.10544e-10	-1.29199	-0.369597	62.8181
ENSMUSG00000051331	1.76796e-09	4.3717e-08	-1.29155	-0.369107	23.7965
ENSMUSG00000059336	1.94264e-07	3.02541e-06	-1.29113	-0.368635	14.8528
ENSMUSG00000023994	3.73889e-06	4.13345e-05	-1.29101	-0.368497	12.3594
ENSMUSG00000049252	1.35714e-06	1.6994e-05	-1.29094	-0.368417	9.36007
ENSMUSG00000056763	6.02606e-07	8.26209e-06	-1.29083	-0.368304	6.91904
ENSMUSG00000075284	6.64135e-06	6.81921e-05	-1.29015	-0.367543	9.71163
ENSMUSG00000028399	1.56721e-10	5.03321e-09	-1.29014	-0.367531	63.3018
ENSMUSG00000022914	6.47937e-13	3.11328e-11	-1.29011	-0.367493	20.5683
ENSMUSG00000024999	5.71217e-06	5.99424e-05	-1.29011	-0.367489	10.0736
ENSMUSG00000029641	0.000445919	0.00266362	-1.28999	-0.367361	30.5092
ENSMUSG00000054640	4.48213e-09	1.01191e-07	-1.28995	-0.367316	37.3714
ENSMUSG00000057130	3.04647e-09	7.17795e-08	-1.2898	-0.36715	19.464
ENSMUSG00000031232	7.36299e-06	7.49807e-05	-1.28976	-0.367103	16.1625
ENSMUSG00000040596	1.50708e-08	3.06107e-07	-1.2897	-0.367036	30.6429
ENSMUSG00000090486	4.15886e-05	0.000345395	-1.28944	-0.366747	10.7688
ENSMUSG00000026127	2.31818e-10	7.1314e-09	-1.28922	-0.366503	13.1799
ENSMUSG00000068747	2.56494e-10	7.7553e-09	-1.28897	-0.366218	169.887
ENSMUSG00000022623	6.52323e-07	8.84752e-06	-1.28877	-0.365991	218.258
ENSMUSG00000021823	2.76981e-08	5.27172e-07	-1.28868	-0.365895	18.3509
ENSMUSG00000031292	2.0385e-06	2.42831e-05	-1.28837	-0.365549	58.8324
ENSMUSG00000025537	2.57477e-07	3.90839e-06	-1.28837	-0.365543	16.5694
ENSMUSG00000020411	0.00273133	0.0120382	-1.28795	-0.36508	6.4853
ENSMUSG00000033577	1.31085e-10	4.24657e-09	-1.28773	-0.364834	55.4574
ENSMUSG00000036158	1.13759e-09	2.90969e-08	-1.28752	-0.36459	46.6798
ENSMUSG00000007653	0.00300304	0.0129924	-1.28737	-0.364424	127.21
ENSMUSG00000038916	4.67852e-08	8.47099e-07	-1.28723	-0.364275	56.8345
ENSMUSG00000028145	1.14954e-06	1.46308e-05	-1.28684	-0.363829	28.562
ENSMUSG00000031015	0.00232493	0.0104933	-1.2867	-0.363677	4.66987
ENSMUSG00000028414	4.3027e-09	9.74527e-08	-1.2865	-0.363456	23.1774
ENSMUSG00000025757	1.70462e-07	2.68623e-06	-1.28609	-0.362994	111.825
ENSMUSG00000021589	5.68837e-10	1.56011e-08	-1.28604	-0.36294	24.8195
ENSMUSG00000038056	2.67573e-08	5.11359e-07	-1.28603	-0.36292	16.5291
ENSMUSG00000026657	4.57305e-11	1.58059e-09	-1.28588	-0.36276	21.5477
ENSMUSG00000072941	0.000509236	0.00298997	-1.28584	-0.362713	9.00865
ENSMUSG00000006782	8.16288e-10	2.16532e-08	-1.28584	-0.36271	662.532
ENSMUSG00000018509	2.53834e-05	0.000223593	-1.28499	-0.361754	30.245
ENSMUSG00000103707	1.6152e-05	0.000149575	-1.2844	-0.361096	6.39185
ENSMUSG00000033589	0.0134988	0.0447913	-1.28411	-0.360771	5.53811
ENSMUSG00000016664	9.44151e-10	2.4669e-08	-1.28404	-0.360693	73.159
ENSMUSG00000044022	0.00343916	0.0145311	-1.28391	-0.360539	2.79224
ENSMUSG00000046731	0.013375	0.0444599	-1.28377	-0.360388	2.04328
ENSMUSG00000042793	0.000319498	0.00200712	-1.28369	-0.360301	4.71557
ENSMUSG00000009207	6.01396e-08	1.04319e-06	-1.28366	-0.360264	34.3478
ENSMUSG00000063659	4.56685e-08	8.30113e-07	-1.28364	-0.360246	42.5418
ENSMUSG00000049076	1.33289e-10	4.31044e-09	-1.28358	-0.360173	30.7261
ENSMUSG00000025203	1.0133e-12	4.75816e-11	-1.28308	-0.359613	1200.14
ENSMUSG00000018160	2.67933e-10	8.06182e-09	-1.28252	-0.35898	15.0363
ENSMUSG00000018340	1.04867e-08	2.20588e-07	-1.28235	-0.358793	146.168
ENSMUSG00000041134	0.00530651	0.0208108	-1.28228	-0.358712	3.91652
ENSMUSG00000074527	1.48106e-07	2.36195e-06	-1.28221	-0.358638	15.2417
ENSMUSG00000039682	2.24717e-11	8.2745e-10	-1.28216	-0.358574	89.37
ENSMUSG00000027184	2.76068e-11	9.92938e-10	-1.28209	-0.358499	117.852
ENSMUSG00000033707	3.20712e-07	4.72929e-06	-1.28207	-0.358477	52.7278
ENSMUSG00000025795	3.33361e-06	3.732e-05	-1.28192	-0.358308	61.2875
ENSMUSG00000059742	2.24415e-06	2.62784e-05	-1.28185	-0.358223	10.3908
ENSMUSG00000020027	1.19945e-06	1.5214e-05	-1.28178	-0.35815	7.63276
ENSMUSG00000063531	8.23734e-05	0.000626479	-1.28144	-0.357766	13.8354
ENSMUSG00000026478	8.74427e-08	1.47016e-06	-1.28126	-0.357564	13.3429
ENSMUSG00000032338	9.75644e-08	1.62128e-06	-1.28109	-0.357374	38.0105
ENSMUSG00000027570	1.97386e-05	0.000179657	-1.28102	-0.357289	18.4982
ENSMUSG00000040473	6.61252e-05	0.000516421	-1.2809	-0.357157	9.86024
ENSMUSG00000027366	2.82784e-08	5.36568e-07	-1.2808	-0.357047	22.9405
ENSMUSG00000030894	4.59975e-08	8.35278e-07	-1.2808	-0.357042	52.4956
ENSMUSG00000022604	1.94456e-06	2.32833e-05	-1.28066	-0.356887	7.68601
ENSMUSG00000043065	0.000201403	0.001355	-1.27984	-0.355964	6.18246
ENSMUSG00000020868	1.24303e-07	2.01694e-06	-1.27973	-0.355836	77.8523
ENSMUSG00000047910	0.00149353	0.00728166	-1.27962	-0.355711	4.18934
ENSMUSG00000018548	7.77835e-09	1.67212e-07	-1.27944	-0.355517	212.786
ENSMUSG00000026659	1.53712e-05	0.000143128	-1.2792	-0.355246	11.4434
ENSMUSG00000042473	0.0109416	0.0377717	-1.27904	-0.355065	3.00717
ENSMUSG00000035776	2.299e-10	7.10133e-09	-1.27883	-0.354829	105.274
ENSMUSG00000019791	0.00381104	0.0158538	-1.27864	-0.354613	23.4286
ENSMUSG00000028494	0.00102492	0.0053325	-1.27826	-0.354182	10.4114
ENSMUSG00000040270	0.000259962	0.00169171	-1.27764	-0.353478	2.50452
ENSMUSG00000032570	2.28295e-09	5.50602e-08	-1.27743	-0.353248	69.6783
ENSMUSG00000078870	0.000117886	0.00085462	-1.27687	-0.352609	24.4508
ENSMUSG00000012296	2.34853e-06	2.73285e-05	-1.27661	-0.352313	12.6799
ENSMUSG00000046230	7.67678e-07	1.01964e-05	-1.27588	-0.351488	14.7839
ENSMUSG00000023959	0.00371324	0.0155079	-1.27584	-0.351452	3.80571
ENSMUSG00000039385	5.58418e-07	7.72029e-06	-1.27566	-0.351245	18.4062
ENSMUSG00000050854	0.000134567	0.000957262	-1.27541	-0.350965	17.8882
ENSMUSG00000032374	0.00143794	0.00707553	-1.27541	-0.350959	5.13189
ENSMUSG00000028274	3.16531e-07	4.67505e-06	-1.2753	-0.350835	20.5715
ENSMUSG00000039936	8.60963e-08	1.45542e-06	-1.27526	-0.35079	21.1051
ENSMUSG00000021068	2.95505e-08	5.58437e-07	-1.27506	-0.350567	14.3734
ENSMUSG00000052512	7.76837e-08	1.32283e-06	-1.27499	-0.350483	8.65718
ENSMUSG00000033377	0.00612795	0.0233742	-1.27477	-0.350241	4.37475
ENSMUSG00000026991	5.55404e-13	2.70906e-11	-1.27441	-0.349828	186.523
ENSMUSG00000050954	0.000495907	0.00292186	-1.27433	-0.349734	4.86476
ENSMUSG00000043467	8.89597e-07	1.16108e-05	-1.2741	-0.349477	2.92821
ENSMUSG00000027339	6.10522e-12	2.52843e-10	-1.27379	-0.349131	33.6543
ENSMUSG00000052613	0.000189835	0.00128878	-1.27366	-0.348977	3.2667
ENSMUSG00000039349	0.0118757	0.040209	-1.27324	-0.348503	10.5521
ENSMUSG00000022360	0.00859643	0.0308711	-1.27316	-0.348413	2.07392
ENSMUSG00000057329	2.76576e-06	3.15517e-05	-1.27289	-0.348107	13.5948
ENSMUSG00000103770	5.80472e-05	0.00046108	-1.27286	-0.348078	7.86886
ENSMUSG00000029761	5.12391e-07	7.15846e-06	-1.27285	-0.348068	16.5224
ENSMUSG00000028578	0.000192618	0.00130529	-1.27279	-0.347999	10.8594
ENSMUSG00000025420	0.00543225	0.0211767	-1.27252	-0.347683	4.24428
ENSMUSG00000042331	3.34585e-09	7.8258e-08	-1.2725	-0.347669	35.0665
ENSMUSG00000018900	4.41684e-05	0.000363734	-1.27243	-0.347587	10.2549
ENSMUSG00000026424	7.04972e-11	2.36624e-09	-1.27166	-0.346711	339.117
ENSMUSG00000054280	5.80962e-07	7.99629e-06	-1.27157	-0.346605	15.7465
ENSMUSG00000029581	9.70339e-11	3.19919e-09	-1.27134	-0.346355	212.314
ENSMUSG00000026623	7.76662e-09	1.67153e-07	-1.27109	-0.346066	127.058
ENSMUSG00000073664	1.30415e-05	0.000123854	-1.27105	-0.34602	6.53188
ENSMUSG00000030729	5.19045e-09	1.16005e-07	-1.27103	-0.345998	125.902
ENSMUSG00000038244	3.17529e-11	1.13329e-09	-1.27097	-0.345927	22.8109
ENSMUSG00000046962	2.08925e-05	0.000189049	-1.27082	-0.345765	8.86095
ENSMUSG00000046994	2.27885e-06	2.66343e-05	-1.27061	-0.345521	6.47494
ENSMUSG00000037214	0.000233429	0.00154196	-1.2705	-0.345394	11.7303
ENSMUSG00000094936	2.43486e-06	2.81568e-05	-1.27032	-0.345189	19.2854
ENSMUSG00000035168	2.10771e-06	2.49001e-05	-1.27013	-0.344973	55.2268
ENSMUSG00000074591	0.005204	0.0204825	-1.26998	-0.344804	3.4723
ENSMUSG00000042604	1.84207e-08	3.67131e-07	-1.26987	-0.34468	24.2112
ENSMUSG00000079605	0.000376247	0.00229991	-1.26976	-0.344555	11.2802
ENSMUSG00000048022	1.13535e-06	1.44601e-05	-1.26941	-0.344153	73.5816
ENSMUSG00000030929	0.00010284	0.000757048	-1.26939	-0.344138	5.9266
ENSMUSG00000016624	0.000307118	0.00193817	-1.26887	-0.343546	7.43311
ENSMUSG00000029212	1.16273e-06	1.47887e-05	-1.26869	-0.343334	41.6672
ENSMUSG00000070814	5.85599e-07	8.05415e-06	-1.2685	-0.343126	14.7892
ENSMUSG00000001334	3.53059e-09	8.20641e-08	-1.26849	-0.343115	180.78
ENSMUSG00000028517	3.68126e-13	1.85008e-11	-1.26847	-0.343093	273.522
ENSMUSG00000039202	2.29796e-10	7.10133e-09	-1.26842	-0.343034	34.3697
ENSMUSG00000039633	1.53172e-08	3.09927e-07	-1.26794	-0.342482	25.0441
ENSMUSG00000022358	0.000732986	0.00404328	-1.26776	-0.342281	9.51661
ENSMUSG00000004698	7.63752e-06	7.73949e-05	-1.26737	-0.341843	19.4695
ENSMUSG00000006705	4.73038e-05	0.000385965	-1.26711	-0.341545	6.73879
ENSMUSG00000030075	3.94088e-07	5.66311e-06	-1.26693	-0.341337	16.6784
ENSMUSG00000029211	2.13062e-05	0.000192511	-1.26651	-0.340856	187.002
ENSMUSG00000069874	0.0134326	0.0446133	-1.26649	-0.340834	2.93684
ENSMUSG00000058192	2.33234e-06	2.71741e-05	-1.26644	-0.340783	5.55723
ENSMUSG00000045092	2.70412e-07	4.08142e-06	-1.26609	-0.340375	120.18
ENSMUSG00000038023	4.88781e-12	2.05167e-10	-1.2652	-0.339367	42.255
ENSMUSG00000043259	5.57695e-08	9.8111e-07	-1.26514	-0.339294	37.6146
ENSMUSG00000027200	1.36014e-07	2.18977e-06	-1.2647	-0.33879	55.9252
ENSMUSG00000021273	1.87536e-11	6.98959e-10	-1.26459	-0.338669	74.7342
ENSMUSG00000025958	3.14195e-08	5.90743e-07	-1.26456	-0.338641	18.1542
ENSMUSG00000024957	0.0018774	0.00879129	-1.2644	-0.338452	9.42224
ENSMUSG00000031949	0.00319265	0.0136697	-1.264	-0.337995	3.92777
ENSMUSG00000042359	1.80905e-09	4.45553e-08	-1.26366	-0.337609	25.5628
ENSMUSG00000030315	8.31924e-05	0.000631413	-1.26363	-0.337576	11.4667
ENSMUSG00000029790	0.00156632	0.00756119	-1.26341	-0.337327	5.31507
ENSMUSG00000040536	0.000850504	0.00456689	-1.26341	-0.337325	185.138
ENSMUSG00000039252	0.000707591	0.00393824	-1.26338	-0.337294	62.2448
ENSMUSG00000026893	0.000200874	0.00135238	-1.26335	-0.337259	11.3751
ENSMUSG00000023938	8.08433e-09	1.72791e-07	-1.26329	-0.337183	26.8062
ENSMUSG00000020889	5.72884e-06	6.00833e-05	-1.26328	-0.337174	109.762
ENSMUSG00000032578	0.00160711	0.00773403	-1.26288	-0.336714	5.67562
ENSMUSG00000061751	3.89399e-07	5.6044e-06	-1.2628	-0.336621	25.6229
ENSMUSG00000049721	2.5184e-05	0.000222258	-1.26267	-0.336474	26.1873
ENSMUSG00000017670	1.82256e-13	9.47139e-12	-1.26266	-0.336461	66.6342
ENSMUSG00000022419	5.20562e-10	1.44691e-08	-1.26266	-0.336461	21.4286
ENSMUSG00000092060	4.74143e-06	5.09635e-05	-1.26258	-0.336378	5.08786
ENSMUSG00000024781	4.09279e-06	4.49e-05	-1.26252	-0.336307	30.2809
ENSMUSG00000028273	8.30053e-10	2.19557e-08	-1.26233	-0.336091	17.5903
ENSMUSG00000006678	0.014857	0.0484679	-1.26231	-0.336071	2.38952
ENSMUSG00000038742	0.0133695	0.0444493	-1.26229	-0.336047	6.80055
ENSMUSG00000096847	4.44132e-08	8.11261e-07	-1.26172	-0.335397	93.552
ENSMUSG00000061436	0.00016675	0.00115549	-1.26156	-0.335208	27.2786
ENSMUSG00000031870	0.00115897	0.00589473	-1.2615	-0.335144	9.29958
ENSMUSG00000015305	8.27543e-10	2.19205e-08	-1.26144	-0.335074	64.6305
ENSMUSG00000031129	0.000189668	0.00128812	-1.26053	-0.334025	8.31952
ENSMUSG00000022263	1.9128e-11	7.11372e-10	-1.26023	-0.333682	37.8094
ENSMUSG00000041362	2.73269e-07	4.11786e-06	-1.2601	-0.333543	38.6338
ENSMUSG00000068015	1.53283e-07	2.43824e-06	-1.26001	-0.333436	19.7511
ENSMUSG00000019929	0.00945899	0.0334093	-1.25996	-0.333375	12.8584
ENSMUSG00000001441	1.067e-11	4.2577e-10	-1.25995	-0.333363	134.835
ENSMUSG00000020546	7.73158e-06	7.81352e-05	-1.25964	-0.333008	6.87186
ENSMUSG00000031562	0.00168177	0.00803137	-1.25957	-0.332928	7.36331
ENSMUSG00000074457	1.00371e-07	1.66197e-06	-1.25956	-0.332921	88.379
ENSMUSG00000045629	0.00846381	0.0304714	-1.25942	-0.332758	2.67857
ENSMUSG00000028433	2.89017e-10	8.61262e-09	-1.25941	-0.332752	39.524
ENSMUSG00000019820	2.61104e-07	3.96022e-06	-1.2593	-0.33262	13.7516
ENSMUSG00000055003	1.1013e-09	2.82853e-08	-1.25923	-0.332546	134.929
ENSMUSG00000044340	1.64298e-08	3.29926e-07	-1.25912	-0.332415	76.9267
ENSMUSG00000031669	0.00188433	0.0088125	-1.2587	-0.331929	6.15297
ENSMUSG00000044788	4.64269e-08	8.42252e-07	-1.25867	-0.331901	54.3186
ENSMUSG00000032220	2.07187e-06	2.45548e-05	-1.25844	-0.331636	13.2267
ENSMUSG00000045636	3.49569e-07	5.08625e-06	-1.25836	-0.33154	26.317
ENSMUSG00000036138	4.32614e-07	6.14081e-06	-1.25813	-0.331285	68.9279
ENSMUSG00000034009	0.00585702	0.0225195	-1.25808	-0.331221	2.80441
ENSMUSG00000041642	9.49969e-08	1.58428e-06	-1.25798	-0.331103	22.5567
ENSMUSG00000089762	0.000459635	0.00273589	-1.2578	-0.330898	12.8503
ENSMUSG00000022463	1.18757e-15	9.20121e-14	-1.2577	-0.330793	139.827
ENSMUSG00000020788	0.00105312	0.00545935	-1.25761	-0.330686	6.9126
ENSMUSG00000038473	6.49888e-08	1.12103e-06	-1.25741	-0.330449	43.8749
ENSMUSG00000060487	9.02191e-07	1.17481e-05	-1.25728	-0.330307	25.4435
ENSMUSG00000022864	0.000163837	0.00113847	-1.25701	-0.329994	8.44316
ENSMUSG00000044712	0.00837141	0.0301679	-1.25679	-0.329739	1.72745
ENSMUSG00000021494	1.63922e-07	2.59636e-06	-1.25668	-0.329622	50.4074
ENSMUSG00000052406	2.64792e-08	5.07087e-07	-1.25655	-0.329467	50.4699
ENSMUSG00000075254	3.39847e-05	0.000289088	-1.25649	-0.329401	14.0657
ENSMUSG00000038014	7.38956e-12	3.00676e-10	-1.25624	-0.329117	80.0811
ENSMUSG00000028634	2.52846e-07	3.85383e-06	-1.2561	-0.328955	10.2696
ENSMUSG00000039103	0.000182775	0.00124998	-1.25604	-0.328886	36.5278
ENSMUSG00000052726	0.00113384	0.00578745	-1.25602	-0.328861	8.55493
ENSMUSG00000024743	2.08943e-08	4.10274e-07	-1.25592	-0.328745	223.052
ENSMUSG00000048154	5.23797e-09	1.16507e-07	-1.25579	-0.328594	15.6029
ENSMUSG00000059326	0.00108064	0.00556943	-1.25562	-0.328394	12.3547
ENSMUSG00000026201	2.49324e-08	4.78449e-07	-1.25561	-0.328391	42.3865
ENSMUSG00000062944	0.00596099	0.0228593	-1.2556	-0.328373	3.41554
ENSMUSG00000052962	8.16842e-07	1.08031e-05	-1.25509	-0.327794	20.1015
ENSMUSG00000037851	3.33875e-08	6.2648e-07	-1.25503	-0.327717	48.4795
ENSMUSG00000010663	8.11783e-13	3.85079e-11	-1.25483	-0.327488	249.185
ENSMUSG00000026674	0.0139669	0.0460161	-1.2548	-0.327462	1.57738
ENSMUSG00000056258	7.87678e-06	7.93868e-05	-1.25478	-0.32743	59.216
ENSMUSG00000069727	0.00605794	0.0231499	-1.25408	-0.326627	4.99607
ENSMUSG00000021203	2.82143e-06	3.21276e-05	-1.25404	-0.326585	15.1941
ENSMUSG00000032409	2.62458e-05	0.000229991	-1.25392	-0.326445	5.49415
ENSMUSG00000007207	5.49193e-08	9.70567e-07	-1.25387	-0.326386	85.5275
ENSMUSG00000026565	4.51648e-08	8.22566e-07	-1.2538	-0.326303	7.75867
ENSMUSG00000043424	6.86589e-07	9.25824e-06	-1.25379	-0.326297	41.2531
ENSMUSG00000029482	6.78666e-10	1.82367e-08	-1.25357	-0.326048	46.9874
ENSMUSG00000090150	1.37049e-06	1.71381e-05	-1.25321	-0.325626	26.2507
ENSMUSG00000010825	0.000464613	0.00276212	-1.25306	-0.32546	29.0033
ENSMUSG00000036377	7.83612e-10	2.0881e-08	-1.25304	-0.325434	39.2066
ENSMUSG00000034685	7.66594e-08	1.30658e-06	-1.25282	-0.325183	65.8871
ENSMUSG00000034714	3.845e-06	4.24013e-05	-1.25232	-0.324598	64.9952
ENSMUSG00000013846	0.00656367	0.0247508	-1.25209	-0.324337	10.1101
ENSMUSG00000046160	1.69876e-07	2.67926e-06	-1.25192	-0.324139	291.983
ENSMUSG00000019039	4.10948e-09	9.36469e-08	-1.25192	-0.324137	83.711
ENSMUSG00000022761	2.48586e-09	5.93383e-08	-1.25168	-0.323869	100.059
ENSMUSG00000026824	1.24848e-05	0.000119115	-1.25164	-0.323824	67.5444
ENSMUSG00000051721	0.000343659	0.00213011	-1.25164	-0.323814	5.68719
ENSMUSG00000040711	8.75763e-08	1.47108e-06	-1.25159	-0.323764	11.5215
ENSMUSG00000002846	6.92662e-07	9.31312e-06	-1.25136	-0.323502	39.2523
ENSMUSG00000016494	0.00461721	0.0185798	-1.25126	-0.323377	14.8572
ENSMUSG00000039167	0.00511782	0.0201879	-1.25116	-0.32327	11.3831
ENSMUSG00000022587	9.25215e-10	2.42315e-08	-1.25108	-0.323174	104.899
ENSMUSG00000020121	1.30322e-08	2.68662e-07	-1.25073	-0.322767	29.4393
ENSMUSG00000026798	8.42405e-05	0.000637287	-1.25066	-0.322693	10.6171
ENSMUSG00000010086	9.79708e-07	1.26512e-05	-1.25053	-0.32254	282.536
ENSMUSG00000029534	3.92234e-05	0.000327802	-1.24999	-0.321922	11.4011
ENSMUSG00000033319	3.22791e-07	4.75618e-06	-1.24997	-0.32189	39.6451
ENSMUSG00000052137	3.4379e-05	0.000292041	-1.24971	-0.321597	15.2028
ENSMUSG00000064179	0.00585504	0.0225195	-1.2497	-0.321583	108.557
ENSMUSG00000037022	1.92294e-06	2.30691e-05	-1.2495	-0.321356	10.3795
ENSMUSG00000074884	7.85306e-10	2.08909e-08	-1.24948	-0.321329	78.0865
ENSMUSG00000037085	6.54711e-05	0.00051282	-1.24907	-0.320855	6.74784
ENSMUSG00000024070	1.03221e-05	0.000100929	-1.24887	-0.320625	12.0011
ENSMUSG00000026014	1.30349e-06	1.64106e-05	-1.24885	-0.320597	18.1297
ENSMUSG00000056211	1.77725e-11	6.66289e-10	-1.24875	-0.32048	42.0661
ENSMUSG00000024556	4.4625e-06	4.84414e-05	-1.24874	-0.320477	29.9808
ENSMUSG00000059842	0.000454373	0.00270795	-1.2486	-0.320313	7.21421
ENSMUSG00000040253	0.0126483	0.042431	-1.2484	-0.320083	2.53549
ENSMUSG00000040452	0.000596489	0.00341704	-1.24835	-0.320022	6.22089
ENSMUSG00000031536	2.9368e-07	4.38633e-06	-1.24801	-0.319629	22.4584
ENSMUSG00000020023	5.49614e-08	9.70567e-07	-1.24773	-0.319309	49.2183
ENSMUSG00000055489	0.00993394	0.0347809	-1.24697	-0.318432	2.88402
ENSMUSG00000025584	4.14204e-05	0.000344152	-1.24687	-0.318316	22.6902
ENSMUSG00000039253	3.12552e-07	4.62732e-06	-1.24686	-0.318302	35.1928
ENSMUSG00000022090	0.000265242	0.00172093	-1.24686	-0.318296	21.216
ENSMUSG00000023909	3.36105e-08	6.29393e-07	-1.24649	-0.317874	106.991
ENSMUSG00000009418	9.08505e-09	1.92192e-07	-1.24644	-0.317813	24.9793
ENSMUSG00000020048	5.3604e-08	9.52021e-07	-1.24632	-0.317672	475.732
ENSMUSG00000018740	0.00717932	0.0266041	-1.24603	-0.317344	3.91183
ENSMUSG00000044043	0.000726028	0.00402119	-1.24579	-0.317063	3.1123
ENSMUSG00000070733	5.09694e-06	5.43139e-05	-1.24576	-0.317032	35.5304
ENSMUSG00000042426	4.21222e-07	5.99741e-06	-1.2457	-0.316958	23.2436
ENSMUSG00000044715	3.07835e-08	5.80546e-07	-1.24558	-0.316821	34.5564
ENSMUSG00000032436	0.0147031	0.0480247	-1.24541	-0.316624	6.40358
ENSMUSG00000078879	0.00814437	0.0294811	-1.24528	-0.316475	10.0163
ENSMUSG00000015766	2.34864e-09	5.63521e-08	-1.24526	-0.316444	47.4538
ENSMUSG00000027710	1.19809e-09	3.03613e-08	-1.24501	-0.316156	36.6989
ENSMUSG00000037112	7.46999e-06	7.59456e-05	-1.24482	-0.315941	15.0205
ENSMUSG00000006711	2.50247e-06	2.88521e-05	-1.24442	-0.315477	25.2594
ENSMUSG00000021339	2.68211e-08	5.12052e-07	-1.24425	-0.315282	48.3307
ENSMUSG00000045312	0.000238255	0.0015666	-1.24425	-0.315275	15.2804
ENSMUSG00000045257	0.00136598	0.0067608	-1.24421	-0.315226	29.1919
ENSMUSG00000035151	0.000123937	0.000892223	-1.24397	-0.31495	12.7881
ENSMUSG00000024942	4.6006e-06	4.97084e-05	-1.24388	-0.314853	28.5805
ENSMUSG00000020021	0.000160312	0.00111715	-1.24383	-0.314793	7.42541
ENSMUSG00000037697	3.56643e-10	1.03946e-08	-1.24338	-0.314266	27.9403
ENSMUSG00000024426	3.93553e-10	1.12586e-08	-1.2432	-0.314053	42.194
ENSMUSG00000029436	0.00108378	0.00558098	-1.24298	-0.313803	20.2047
ENSMUSG00000026675	5.94872e-06	6.17624e-05	-1.24227	-0.312978	20.6919
ENSMUSG00000031217	0.000192015	0.00130169	-1.24223	-0.312935	11.4902
ENSMUSG00000039585	8.41459e-07	1.10501e-05	-1.24206	-0.312729	29.6335
ENSMUSG00000042246	6.23719e-06	6.44337e-05	-1.24201	-0.312675	15.4875
ENSMUSG00000031224	0.00425884	0.0173745	-1.24197	-0.312626	13.6142
ENSMUSG00000018849	3.25913e-10	9.60438e-09	-1.24165	-0.312262	92.6775
ENSMUSG00000021171	7.03165e-06	7.19613e-05	-1.24162	-0.312219	22.645
ENSMUSG00000007594	7.98023e-06	8.02267e-05	-1.24156	-0.31216	124.818
ENSMUSG00000055567	2.17144e-05	0.00019544	-1.24151	-0.312093	110.599
ENSMUSG00000029387	0.000231292	0.00153036	-1.24085	-0.311324	10.3138
ENSMUSG00000021991	1.26215e-08	2.61064e-07	-1.24084	-0.311314	68.9612
ENSMUSG00000032525	2.17279e-07	3.36132e-06	-1.24081	-0.311284	26.0394
ENSMUSG00000026586	0.00211238	0.00970001	-1.24068	-0.311135	2.43521
ENSMUSG00000020829	0.000127885	0.000915328	-1.24065	-0.311093	16.115
ENSMUSG00000042369	4.21681e-06	4.60432e-05	-1.24032	-0.310718	34.4068
ENSMUSG00000032892	0.0014691	0.00718137	-1.24032	-0.310708	38.5783
ENSMUSG00000032238	0.00190249	0.00888194	-1.24031	-0.310696	117.723
ENSMUSG00000021900	0.000369411	0.00226801	-1.23998	-0.310323	10.8428
ENSMUSG00000032607	4.45979e-06	4.84403e-05	-1.23973	-0.310022	33.6053
ENSMUSG00000027861	0.00869212	0.0311306	-1.23972	-0.31001	6.74007
ENSMUSG00000040729	0.000484428	0.00286148	-1.2396	-0.309869	10.0556
ENSMUSG00000039357	4.62697e-05	0.000378524	-1.23955	-0.309812	12.4998
ENSMUSG00000001983	0.000257117	0.00167464	-1.2395	-0.309758	24.9457
ENSMUSG00000036052	3.71965e-10	1.07569e-08	-1.23935	-0.309581	58.1386
ENSMUSG00000032796	0.00815752	0.0295115	-1.2392	-0.309411	1.75708
ENSMUSG00000032724	0.000102523	0.000755613	-1.23918	-0.30939	14.5658
ENSMUSG00000029056	1.98542e-06	2.37268e-05	-1.23914	-0.309341	34.5378
ENSMUSG00000036737	4.14607e-09	9.4365e-08	-1.23906	-0.309241	41.3282
ENSMUSG00000031378	7.78067e-06	7.85886e-05	-1.239	-0.30918	9.52777
ENSMUSG00000046667	0.00413529	0.0169748	-1.23861	-0.308728	11.1558
ENSMUSG00000022957	2.04312e-08	4.02029e-07	-1.23825	-0.308305	42.4901
ENSMUSG00000035069	0.000754375	0.0041416	-1.238	-0.308011	11.397
ENSMUSG00000042744	2.1694e-09	5.26631e-08	-1.23797	-0.307976	66.6982
ENSMUSG00000020591	4.8114e-08	8.66099e-07	-1.23782	-0.307803	231.225
ENSMUSG00000071037	0.00113594	0.00579498	-1.23774	-0.307702	15.3606
ENSMUSG00000029661	4.05549e-05	0.000337716	-1.23765	-0.307606	10.9323
ENSMUSG00000019528	2.21716e-06	2.60012e-05	-1.23744	-0.307363	36.4738
ENSMUSG00000028344	0.000515258	0.00302151	-1.23744	-0.307354	5.36682
ENSMUSG00000002032	2.4299e-07	3.72805e-06	-1.23742	-0.307336	69.4771
ENSMUSG00000003228	2.38433e-06	2.7693e-05	-1.23738	-0.307285	17.6952
ENSMUSG00000061859	1.49019e-05	0.000139247	-1.23733	-0.307231	48.0196
ENSMUSG00000033006	1.75656e-05	0.000161379	-1.23714	-0.307007	73.3352
ENSMUSG00000037013	3.0234e-07	4.49402e-06	-1.23702	-0.306868	18.7577
ENSMUSG00000026116	2.08121e-08	4.09092e-07	-1.23697	-0.306806	47.9179
ENSMUSG00000029875	7.17519e-07	9.61951e-06	-1.23692	-0.30675	56.0354
ENSMUSG00000047786	0.0100639	0.0351734	-1.23689	-0.306713	16.3866
ENSMUSG00000056228	0.000818122	0.00442671	-1.23652	-0.306288	12.9465
ENSMUSG00000035735	4.27311e-07	6.07017e-06	-1.23623	-0.305953	72.994
ENSMUSG00000028107	4.20427e-06	4.59332e-05	-1.23613	-0.305825	14.851
ENSMUSG00000025728	2.95511e-08	5.58437e-07	-1.23612	-0.305815	75.3985
ENSMUSG00000027187	9.0287e-09	1.91217e-07	-1.23576	-0.305395	62.0602
ENSMUSG00000020576	8.04208e-10	2.13632e-08	-1.23575	-0.305385	29.1495
ENSMUSG00000053158	0.0103581	0.0360487	-1.23573	-0.305361	2.7622
ENSMUSG00000022799	0.000369436	0.00226801	-1.23567	-0.305292	9.90028
ENSMUSG00000031349	5.58197e-06	5.87086e-05	-1.23509	-0.304619	35.5524
ENSMUSG00000025092	1.39755e-06	1.73945e-05	-1.23484	-0.304322	160.953
ENSMUSG00000040389	2.67832e-09	6.36871e-08	-1.23479	-0.304267	113.175
ENSMUSG00000069601	1.94577e-05	0.000177361	-1.23473	-0.304198	61.7975
ENSMUSG00000037234	6.21854e-07	8.50249e-06	-1.23471	-0.304177	21.5299
ENSMUSG00000021027	1.5079e-08	3.06107e-07	-1.23438	-0.303785	45.1438
ENSMUSG00000041459	2.43096e-12	1.08402e-10	-1.23423	-0.303615	64.7064
ENSMUSG00000020614	0.00159736	0.0076891	-1.2341	-0.30346	18.9607
ENSMUSG00000041144	0.00117192	0.00594917	-1.23407	-0.303426	2.6845
ENSMUSG00000034730	9.78178e-08	1.62404e-06	-1.234	-0.303345	209.155
ENSMUSG00000034210	1.32615e-06	1.66507e-05	-1.23396	-0.303293	33.3869
ENSMUSG00000022571	5.53924e-06	5.83581e-05	-1.2339	-0.303226	45.0115
ENSMUSG00000030655	3.07687e-06	3.48019e-05	-1.23385	-0.303161	23.5927
ENSMUSG00000020723	6.55712e-09	1.42942e-07	-1.23368	-0.302967	90.0114
ENSMUSG00000047749	0.00499099	0.0197809	-1.23346	-0.302709	2.30684
ENSMUSG00000032198	0.00063359	0.00359086	-1.23339	-0.302628	4.36391
ENSMUSG00000041895	1.20553e-05	0.000115432	-1.23338	-0.302618	16.8112
ENSMUSG00000046387	9.30751e-05	0.000696471	-1.23326	-0.30248	10.0797
ENSMUSG00000034218	0.000372816	0.00228458	-1.23309	-0.302273	4.91028
ENSMUSG00000034656	3.71801e-08	6.90673e-07	-1.23292	-0.302075	41.8106
ENSMUSG00000063275	0.00494438	0.0196412	-1.23275	-0.301877	8.92066
ENSMUSG00000021983	8.69319e-07	1.13838e-05	-1.23251	-0.301595	24.4175
ENSMUSG00000043496	3.13313e-07	4.63488e-06	-1.23238	-0.301442	51.4761
ENSMUSG00000024330	0.000906552	0.00481334	-1.23197	-0.300968	10.3734
ENSMUSG00000022708	3.73831e-06	4.13345e-05	-1.23184	-0.300812	9.26978
ENSMUSG00000057778	1.30793e-05	0.000124149	-1.23179	-0.300753	16.7287
ENSMUSG00000028795	0.000139701	0.000990751	-1.23171	-0.30066	36.1406
ENSMUSG00000031639	0.000716073	0.00397474	-1.23149	-0.300401	6.9716
ENSMUSG00000040138	0.000107661	0.000789103	-1.23144	-0.300343	20.3726
ENSMUSG00000048078	1.55795e-08	3.14551e-07	-1.23132	-0.300205	27.6392
ENSMUSG00000032540	7.13172e-05	0.00055256	-1.23123	-0.300095	19.1084
ENSMUSG00000038702	8.3412e-05	0.000632822	-1.23107	-0.299908	16.4541
ENSMUSG00000027166	0.00124056	0.00623295	-1.23099	-0.299816	19.2223
ENSMUSG00000049583	6.26227e-05	0.000492793	-1.23091	-0.299728	47.2588
ENSMUSG00000031951	0.000115734	0.000840655	-1.23067	-0.299443	14.1594
ENSMUSG00000005225	0.000264316	0.00171552	-1.23009	-0.298762	9.29118
ENSMUSG00000002250	3.67609e-05	0.000309868	-1.23007	-0.298741	37.4538
ENSMUSG00000028661	0.000499869	0.00294427	-1.2295	-0.29807	19.171
ENSMUSG00000021484	1.77573e-08	3.5505e-07	-1.22939	-0.297947	65.3146
ENSMUSG00000024073	1.28921e-06	1.62485e-05	-1.22933	-0.29787	25.6808
ENSMUSG00000045733	3.40263e-05	0.000289309	-1.22928	-0.297809	111.85
ENSMUSG00000026496	7.98295e-09	1.71017e-07	-1.22915	-0.297663	62.5835
ENSMUSG00000022321	2.55413e-06	2.93717e-05	-1.2291	-0.297605	37.2215
ENSMUSG00000021974	6.80085e-06	6.97528e-05	-1.22894	-0.297418	16.8065
ENSMUSG00000019873	2.78844e-06	3.17715e-05	-1.22893	-0.297404	20.5764
ENSMUSG00000062210	0.00147034	0.00718555	-1.22867	-0.297098	5.63242
ENSMUSG00000090077	0.000177383	0.00122029	-1.22861	-0.297031	24.7747
ENSMUSG00000026255	1.07354e-05	0.000104516	-1.22839	-0.296764	63.6336
ENSMUSG00000026047	0.0014493	0.00711826	-1.22815	-0.296484	8.86884
ENSMUSG00000022801	1.11757e-06	1.42826e-05	-1.22806	-0.296383	19.1066
ENSMUSG00000018008	0.00571493	0.022075	-1.22797	-0.296279	4.43256
ENSMUSG00000020181	2.5924e-06	2.9775e-05	-1.22777	-0.296039	14.373
ENSMUSG00000014164	1.3413e-05	0.000126892	-1.22766	-0.295906	13.3151
ENSMUSG00000030342	3.37119e-07	4.93805e-06	-1.22746	-0.295679	93.1351
ENSMUSG00000041598	1.80375e-08	3.5988e-07	-1.22732	-0.295513	47.7583
ENSMUSG00000033809	0.00286231	0.012494	-1.22717	-0.295335	13.8644
ENSMUSG00000024524	2.16132e-06	2.54473e-05	-1.22711	-0.29527	99.4273
ENSMUSG00000038774	0.000159375	0.00111204	-1.22695	-0.295075	9.22556
ENSMUSG00000032740	5.75387e-08	1.00652e-06	-1.22685	-0.294961	23.298
ENSMUSG00000031453	8.78224e-07	1.14842e-05	-1.22641	-0.294441	47.8338
ENSMUSG00000041329	3.73077e-08	6.92352e-07	-1.2263	-0.294309	822.746
ENSMUSG00000041958	4.93689e-09	1.10604e-07	-1.22627	-0.294276	79.2915
ENSMUSG00000038872	4.45499e-08	8.1296e-07	-1.22613	-0.294113	12.5373
ENSMUSG00000006021	0.000272545	0.00175667	-1.22596	-0.293913	20.9775
ENSMUSG00000089832	0.00546781	0.0212896	-1.22586	-0.293795	7.98158
ENSMUSG00000070730	8.64434e-08	1.45731e-06	-1.22579	-0.293718	65.7865
ENSMUSG00000027394	2.93728e-08	5.56198e-07	-1.22573	-0.293636	32.6685
ENSMUSG00000047747	2.9838e-05	0.000257345	-1.22529	-0.293121	25.6548
ENSMUSG00000039246	0.00923637	0.0327643	-1.2249	-0.292664	8.91061
ENSMUSG00000018500	0.00574939	0.0221707	-1.22489	-0.292649	9.52427
ENSMUSG00000021871	0.00216498	0.00991329	-1.22487	-0.292625	36.587
ENSMUSG00000019139	1.18494e-05	0.000113889	-1.22467	-0.292392	47.9044
ENSMUSG00000038623	5.33919e-05	0.000429979	-1.22464	-0.29236	17.6332
ENSMUSG00000057406	1.0069e-07	1.6643e-06	-1.22463	-0.292349	23.1872
ENSMUSG00000024097	7.12602e-08	1.22547e-06	-1.2246	-0.292306	83.4216
ENSMUSG00000070544	1.38992e-07	2.22806e-06	-1.22454	-0.292245	77.0613
ENSMUSG00000039982	2.49823e-05	0.000220582	-1.22433	-0.291998	22.6808
ENSMUSG00000041649	0.00594309	0.0228	-1.22428	-0.291929	3.41494
ENSMUSG00000061451	1.04005e-09	2.6882e-08	-1.22418	-0.291814	144.613
ENSMUSG00000033965	0.00228084	0.0103344	-1.22415	-0.291775	7.6315
ENSMUSG00000021643	0.00698025	0.0260324	-1.22413	-0.291761	11.6937
ENSMUSG00000025078	1.08877e-05	0.000105777	-1.22406	-0.291679	8.16459
ENSMUSG00000040112	0.000395605	0.0024048	-1.22403	-0.291636	12.0533
ENSMUSG00000045103	0.000604151	0.00345348	-1.22388	-0.291465	9.89897
ENSMUSG00000041577	0.0152007	0.049338	-1.22383	-0.291401	14.5112
ENSMUSG00000006281	0.00337358	0.0142949	-1.22381	-0.291378	3.14695
ENSMUSG00000021978	1.50472e-08	3.06107e-07	-1.22377	-0.291334	121.912
ENSMUSG00000031503	3.52634e-05	0.000298056	-1.22376	-0.291323	22.7288
ENSMUSG00000021665	1.04022e-07	1.71024e-06	-1.2237	-0.291246	145.225
ENSMUSG00000025959	3.82594e-08	7.09306e-07	-1.22368	-0.291229	18.1759
ENSMUSG00000025050	0.00892069	0.0318266	-1.22365	-0.291185	9.36479
ENSMUSG00000026173	2.59421e-05	0.000227974	-1.22355	-0.291069	17.1084
ENSMUSG00000059857	0.000146622	0.00103235	-1.22351	-0.29102	164.284
ENSMUSG00000025986	3.16038e-06	3.56814e-05	-1.22328	-0.290757	56.5874
ENSMUSG00000025332	1.45233e-06	1.79681e-05	-1.22324	-0.290705	29.8005
ENSMUSG00000110086	0.0054508	0.0212401	-1.22323	-0.290691	21.8549
ENSMUSG00000044122	0.00968895	0.0340965	-1.2232	-0.290659	8.74643
ENSMUSG00000025153	6.03072e-11	2.04671e-09	-1.2231	-0.290544	136.753
ENSMUSG00000022594	2.14511e-07	3.32125e-06	-1.22306	-0.290496	412.575
ENSMUSG00000050830	8.54294e-05	0.000645494	-1.223	-0.290423	19.4752
ENSMUSG00000078532	6.11101e-08	1.05805e-06	-1.22296	-0.290372	94.3772
ENSMUSG00000026864	0.000277882	0.0017818	-1.22292	-0.290328	291.168
ENSMUSG00000034317	0.00101273	0.00528089	-1.22266	-0.290024	25.596
ENSMUSG00000064293	1.70354e-05	0.000156819	-1.22265	-0.29001	34.7582
ENSMUSG00000009394	4.84068e-07	6.79853e-06	-1.22264	-0.289998	288.328
ENSMUSG00000025608	0.00180196	0.00850226	-1.22248	-0.289806	15.5226
ENSMUSG00000025240	1.66694e-06	2.0295e-05	-1.2224	-0.289717	132.81
ENSMUSG00000032285	1.41961e-06	1.76102e-05	-1.22228	-0.289572	46.1651
ENSMUSG00000028649	8.97256e-07	1.17002e-05	-1.22219	-0.289464	46.8614
ENSMUSG00000024736	3.73615e-07	5.39393e-06	-1.22216	-0.289436	114.06
ENSMUSG00000002870	0.0104841	0.036426	-1.22215	-0.289426	3.95489
ENSMUSG00000014498	9.90806e-07	1.27856e-05	-1.22215	-0.289425	38.2437
ENSMUSG00000074220	0.00525116	0.0206438	-1.22212	-0.289387	8.28266
ENSMUSG00000026259	0.00290102	0.0126226	-1.22211	-0.28938	37.6642
ENSMUSG00000033658	6.7687e-07	9.14709e-06	-1.2218	-0.289011	16.0868
ENSMUSG00000025880	9.50006e-05	0.000708599	-1.22169	-0.288876	18.4747
ENSMUSG00000028894	2.47458e-07	3.78411e-06	-1.22163	-0.288807	28.141
ENSMUSG00000043162	1.43989e-06	1.78379e-05	-1.22152	-0.288682	23.6648
ENSMUSG00000055782	0.000101739	0.000751028	-1.22125	-0.288357	26.5539
ENSMUSG00000024516	1.19572e-07	1.94698e-06	-1.22115	-0.28824	165.816
ENSMUSG00000022946	1.72912e-06	2.09739e-05	-1.22107	-0.288148	31.9387
ENSMUSG00000059003	6.68044e-05	0.000521506	-1.22095	-0.288004	20.298
ENSMUSG00000030350	1.8382e-05	0.000168132	-1.22084	-0.28787	71.4432
ENSMUSG00000030092	1.36983e-06	1.71381e-05	-1.22077	-0.287795	24.1451
ENSMUSG00000090935	5.38071e-05	0.000432948	-1.22069	-0.287699	24.889
ENSMUSG00000022325	0.015378	0.0497697	-1.22058	-0.28757	4.86757
ENSMUSG00000061894	0.00811291	0.0294086	-1.22021	-0.287126	3.3729
ENSMUSG00000039835	3.68412e-05	0.000310264	-1.2197	-0.286531	14.7968
ENSMUSG00000005583	0.000802903	0.00435403	-1.21962	-0.286427	31.493
ENSMUSG00000040033	1.79678e-05	0.000164668	-1.2196	-0.286407	14.6666
ENSMUSG00000004460	9.20768e-07	1.19426e-05	-1.21944	-0.286223	50.5312
ENSMUSG00000070639	6.06006e-06	6.27781e-05	-1.21929	-0.286037	26.8594
ENSMUSG00000037669	1.27446e-05	0.000121345	-1.21909	-0.285802	22.7619
ENSMUSG00000070047	4.42035e-05	0.000363862	-1.21897	-0.285664	16.9195
ENSMUSG00000045589	3.3656e-07	4.93805e-06	-1.21896	-0.285655	118.535
ENSMUSG00000020961	9.142e-05	0.000685189	-1.21874	-0.285395	8.82052
ENSMUSG00000023143	0.000859212	0.00459771	-1.21868	-0.285314	12.5329
ENSMUSG00000021594	7.44427e-05	0.000573281	-1.21864	-0.285273	14.3983
ENSMUSG00000018411	1.16383e-09	2.96865e-08	-1.21833	-0.284908	294.519
ENSMUSG00000102976	3.08149e-08	5.80551e-07	-1.21831	-0.284875	47.3805
ENSMUSG00000024085	0.000118133	0.000856073	-1.21816	-0.2847	8.32118
ENSMUSG00000037606	7.96044e-07	1.05506e-05	-1.21785	-0.28434	44.9165
ENSMUSG00000024064	0.000100158	0.000741383	-1.21784	-0.284327	21.6363
ENSMUSG00000040651	9.77603e-05	0.000727432	-1.21782	-0.2843	14.7964
ENSMUSG00000025813	0.0011957	0.00605041	-1.21779	-0.284268	23.1221
ENSMUSG00000025702	1.70151e-06	2.0666e-05	-1.21761	-0.284052	47.2796
ENSMUSG00000030284	2.95276e-07	4.40663e-06	-1.21749	-0.283915	105.917
ENSMUSG00000050930	0.00679858	0.0254827	-1.21748	-0.283898	5.46391
ENSMUSG00000048280	2.06351e-05	0.000186993	-1.21748	-0.283893	6.56733
ENSMUSG00000003184	0.000187286	0.00127427	-1.21742	-0.283833	17.5471
ENSMUSG00000044033	0.00136572	0.0067608	-1.21697	-0.283293	12.637
ENSMUSG00000026500	0.00565719	0.0218868	-1.21697	-0.283292	60.3003
ENSMUSG00000048960	0.00297345	0.0128858	-1.21692	-0.283233	19.1018
ENSMUSG00000038026	7.08799e-06	7.2458e-05	-1.21678	-0.283072	185.094
ENSMUSG00000079260	0.00146416	0.0071691	-1.21674	-0.283022	8.91829
ENSMUSG00000021217	0.00391501	0.0161849	-1.21674	-0.28302	5.65936
ENSMUSG00000024597	5.85035e-05	0.000464307	-1.2165	-0.282731	61.9155
ENSMUSG00000037470	3.02208e-07	4.49402e-06	-1.21649	-0.28272	23.4389
ENSMUSG00000032193	0.000114471	0.000833106	-1.21642	-0.282636	25.1658
ENSMUSG00000031278	9.65288e-06	9.50717e-05	-1.21641	-0.282624	62.92
ENSMUSG00000061474	0.000193069	0.0013074	-1.21628	-0.282479	79.8957
ENSMUSG00000005871	9.57511e-06	9.45059e-05	-1.21624	-0.282433	70.7418
ENSMUSG00000015748	5.08e-06	5.41954e-05	-1.21615	-0.282322	14.6937
ENSMUSG00000024621	8.43549e-06	8.42174e-05	-1.21593	-0.282062	43.242
ENSMUSG00000024966	8.25356e-07	1.08882e-05	-1.21592	-0.282054	389.674
ENSMUSG00000025812	4.06941e-06	4.46699e-05	-1.2158	-0.281911	10.7732
ENSMUSG00000002881	2.05176e-05	0.000186019	-1.21576	-0.281854	31.5665
ENSMUSG00000042508	6.25917e-07	8.54546e-06	-1.21559	-0.281656	21.3633
ENSMUSG00000038366	2.49609e-09	5.95063e-08	-1.21543	-0.281466	76.8422
ENSMUSG00000030826	0.00178072	0.00841698	-1.21542	-0.281454	11.8047
ENSMUSG00000038170	3.43403e-09	8.01202e-08	-1.21541	-0.281444	48.9415
ENSMUSG00000089809	3.15502e-05	0.000270312	-1.21534	-0.281365	14.0004
ENSMUSG00000021607	2.60924e-05	0.000228862	-1.21512	-0.281103	45.2063
ENSMUSG00000034612	1.33235e-08	2.73758e-07	-1.21507	-0.281036	50.7274
ENSMUSG00000026104	8.1286e-05	0.000619472	-1.21501	-0.280969	11.9764
ENSMUSG00000104063	0.0015441	0.0074811	-1.21499	-0.280946	11.3115
ENSMUSG00000024109	5.4472e-06	5.75751e-05	-1.21484	-0.280764	158.144
ENSMUSG00000047881	0.000261507	0.00170025	-1.21468	-0.280573	17.7667
ENSMUSG00000031060	6.33412e-07	8.63512e-06	-1.21414	-0.279929	42.0113
ENSMUSG00000007827	9.01622e-05	0.0006774	-1.21413	-0.279921	12.2264
ENSMUSG00000070284	8.36564e-05	0.000633642	-1.21409	-0.279878	12.836
ENSMUSG00000020900	2.21278e-08	4.2863e-07	-1.21402	-0.279797	141.665
ENSMUSG00000038267	2.90235e-06	3.29683e-05	-1.214	-0.279766	43.4863
ENSMUSG00000015341	1.75285e-08	3.51231e-07	-1.21357	-0.279258	147.932
ENSMUSG00000028229	0.013012	0.0434865	-1.21338	-0.279033	7.11064
ENSMUSG00000027965	7.9155e-05	0.000604471	-1.21334	-0.278984	59.067
ENSMUSG00000047205	0.00121621	0.00612883	-1.2132	-0.27882	8.50015
ENSMUSG00000003948	6.81374e-09	1.47671e-07	-1.2132	-0.278814	62.5243
ENSMUSG00000032393	1.28911e-05	0.000122489	-1.21319	-0.27881	76.884
ENSMUSG00000042210	0.00052681	0.00307278	-1.21296	-0.278535	20.4555
ENSMUSG00000024347	5.65625e-07	7.80831e-06	-1.2125	-0.27799	80.6044
ENSMUSG00000032826	1.42624e-05	0.000133809	-1.21187	-0.277233	98.6535
ENSMUSG00000019803	0.00664503	0.0250181	-1.21173	-0.277074	6.32676
ENSMUSG00000061607	0.000317312	0.00199473	-1.21164	-0.276963	7.40916
ENSMUSG00000035158	0.00654221	0.024686	-1.21143	-0.276709	4.5074
ENSMUSG00000038708	3.83053e-08	7.0945e-07	-1.21094	-0.276125	40.8803
ENSMUSG00000044252	8.32706e-07	1.09584e-05	-1.21091	-0.276092	113.289
ENSMUSG00000037896	0.00033687	0.00209853	-1.21089	-0.276066	11.0442
ENSMUSG00000002845	0.00877084	0.0313642	-1.21088	-0.276061	5.91104
ENSMUSG00000074793	0.00452075	0.0182588	-1.21056	-0.275677	9.05654
ENSMUSG00000003604	0.00811991	0.0294212	-1.21052	-0.275624	5.08563
ENSMUSG00000052915	7.19e-10	1.92648e-08	-1.21041	-0.275498	102.556
ENSMUSG00000029029	0.000476386	0.00281756	-1.21038	-0.275457	39.8747
ENSMUSG00000041992	0.000513102	0.00301077	-1.21017	-0.275211	27.1871
ENSMUSG00000031486	0.00491671	0.0195606	-1.21015	-0.275188	6.69177
ENSMUSG00000078670	0.000126925	0.00091021	-1.21004	-0.27505	30.4991
ENSMUSG00000025314	5.76437e-06	6.03539e-05	-1.20978	-0.274744	38.3662
ENSMUSG00000040945	1.64461e-07	2.60268e-06	-1.20976	-0.274722	89.6823
ENSMUSG00000034109	7.25971e-05	0.000561073	-1.20965	-0.274591	17.0081
ENSMUSG00000020598	2.01112e-08	3.97755e-07	-1.20945	-0.274351	123.641
ENSMUSG00000001034	6.83419e-05	0.000532392	-1.20942	-0.274315	12.4384
ENSMUSG00000028121	0.000145343	0.00102489	-1.20908	-0.273911	13.3428
ENSMUSG00000078185	0.000218235	0.00145555	-1.20903	-0.273849	14.8035
ENSMUSG00000019907	6.44503e-07	8.76704e-06	-1.20894	-0.273748	34.1213
ENSMUSG00000037062	5.63921e-08	9.88151e-07	-1.20883	-0.273606	30.4296
ENSMUSG00000025980	1.29683e-08	2.67642e-07	-1.20881	-0.273583	254.474
ENSMUSG00000091474	0.00078244	0.00426671	-1.20878	-0.273552	15.403
ENSMUSG00000040383	4.79821e-06	5.15143e-05	-1.20871	-0.273473	29.4786
ENSMUSG00000031527	0.000263613	0.00171215	-1.2087	-0.273452	7.35797
ENSMUSG00000052920	0.0151009	0.0490912	-1.20856	-0.273287	3.99702
ENSMUSG00000032194	0.00229444	0.0103859	-1.20854	-0.273269	6.72806
ENSMUSG00000041797	0.00981685	0.0344618	-1.20802	-0.27265	4.22379
ENSMUSG00000063455	1.16848e-05	0.000112464	-1.20773	-0.2723	19.3175
ENSMUSG00000027422	2.23039e-07	3.4447e-06	-1.20763	-0.27218	50.7783
ENSMUSG00000025538	0.001471	0.00718687	-1.20753	-0.272063	12.0308
ENSMUSG00000070532	0.00525464	0.0206531	-1.20723	-0.271701	40.5976
ENSMUSG00000027803	0.000950405	0.00500362	-1.20718	-0.271639	9.65605
ENSMUSG00000024410	0.000139245	0.000987892	-1.20718	-0.271636	22.4932
ENSMUSG00000020935	4.10972e-05	0.00034162	-1.20716	-0.27162	32.9268
ENSMUSG00000029326	4.36706e-08	7.9848e-07	-1.20708	-0.271518	62.9945
ENSMUSG00000035891	3.37259e-07	4.93805e-06	-1.20701	-0.271442	90.4452
ENSMUSG00000040710	0.00183915	0.00864049	-1.20692	-0.27133	5.78816
ENSMUSG00000024726	7.57861e-05	0.000582813	-1.20685	-0.271246	9.02197
ENSMUSG00000021240	0.000672412	0.00376926	-1.20672	-0.271088	11.2209
ENSMUSG00000098557	9.8182e-06	9.66487e-05	-1.2067	-0.271073	40.1309
ENSMUSG00000016918	0.0020731	0.00955433	-1.20634	-0.270636	8.04176
ENSMUSG00000053004	0.000910272	0.00482649	-1.20632	-0.270616	12.1308
ENSMUSG00000032902	0.000333156	0.00208096	-1.20614	-0.270399	31.2941
ENSMUSG00000027490	0.0136509	0.045191	-1.20587	-0.270074	12.5301
ENSMUSG00000047804	0.000726388	0.00402119	-1.20586	-0.270065	15.2847
ENSMUSG00000022094	1.0813e-05	0.000105161	-1.20581	-0.270008	21.2977
ENSMUSG00000042804	1.90678e-06	2.29344e-05	-1.20579	-0.269983	93.7238
ENSMUSG00000023192	3.82167e-05	0.000320975	-1.20571	-0.269882	38.285
ENSMUSG00000059851	0.00304662	0.0131443	-1.20554	-0.269681	10.8903
ENSMUSG00000017412	0.000153424	0.00107333	-1.20549	-0.269618	79.0717
ENSMUSG00000028995	0.00111977	0.00572983	-1.20533	-0.269424	9.05483
ENSMUSG00000035189	0.000150039	0.00105243	-1.20527	-0.269351	15.0974
ENSMUSG00000045410	6.18809e-05	0.000488402	-1.20526	-0.269342	27.4977
ENSMUSG00000026643	4.76054e-07	6.70116e-06	-1.20496	-0.268984	74.5712
ENSMUSG00000041360	1.3416e-05	0.000126892	-1.20484	-0.268836	21.6692
ENSMUSG00000030035	0.000306243	0.00193365	-1.20464	-0.268605	36.4786
ENSMUSG00000003119	0.00164471	0.00788433	-1.20442	-0.268337	9.6129
ENSMUSG00000034931	3.49053e-07	5.08272e-06	-1.2041	-0.267955	28.1199
ENSMUSG00000045975	0.00024308	0.00159495	-1.20386	-0.267669	13.565
ENSMUSG00000031557	0.00138497	0.00684754	-1.20386	-0.267668	5.73378
ENSMUSG00000034949	1.46104e-05	0.000136729	-1.20359	-0.267345	43.9209
ENSMUSG00000057335	1.69493e-05	0.000156181	-1.20353	-0.267277	26.8204
ENSMUSG00000027220	5.23571e-09	1.16507e-07	-1.20352	-0.267255	289.659
ENSMUSG00000041935	3.06433e-05	0.00026368	-1.20329	-0.26698	54.5203
ENSMUSG00000031661	0.000145611	0.00102601	-1.20307	-0.266719	26.5566
ENSMUSG00000043313	0.0127469	0.0427156	-1.20275	-0.266336	3.32097
ENSMUSG00000040181	0.0115325	0.0393626	-1.2023	-0.265797	5.8238
ENSMUSG00000025875	4.56607e-05	0.00037453	-1.20195	-0.265378	52.9773
ENSMUSG00000046312	6.91319e-05	0.000538095	-1.20178	-0.265173	31.0603
ENSMUSG00000039830	0.0006197	0.00352503	-1.20177	-0.265162	56.4239
ENSMUSG00000024875	9.64923e-05	0.000718572	-1.20145	-0.264772	24.3665
ENSMUSG00000021327	4.37857e-05	0.000361062	-1.20134	-0.264644	10.2063
ENSMUSG00000034903	0.00171587	0.00816863	-1.2012	-0.264475	7.67433
ENSMUSG00000026456	7.8488e-05	0.000600117	-1.20101	-0.264245	21.7069
ENSMUSG00000060924	0.00104294	0.00541869	-1.20098	-0.264212	6.6988
ENSMUSG00000000600	5.15227e-07	7.19267e-06	-1.20085	-0.264054	16.8408
ENSMUSG00000001418	1.19745e-05	0.000114895	-1.20084	-0.264049	24.4301
ENSMUSG00000031714	0.000300812	0.0019072	-1.20073	-0.263914	29.0418
ENSMUSG00000049265	9.98082e-07	1.28706e-05	-1.2005	-0.263638	44.8701
ENSMUSG00000019984	3.10484e-05	0.000266549	-1.20039	-0.263507	14.487
ENSMUSG00000017417	0.00383067	0.0159188	-1.20038	-0.263486	49.9156
ENSMUSG00000022044	6.75705e-06	6.93418e-05	-1.2002	-0.263279	508.484
ENSMUSG00000022244	0.002898	0.0126201	-1.20019	-0.263259	11.784
ENSMUSG00000041773	2.35502e-07	3.62213e-06	-1.20016	-0.263223	138.524
ENSMUSG00000011382	0.00044113	0.00263969	1.20005	0.263098	7.59739
ENSMUSG00000003437	4.70913e-06	5.07138e-05	1.20008	0.263132	80.4535
ENSMUSG00000033096	2.56021e-07	3.89583e-06	1.20095	0.264173	93.778
ENSMUSG00000027937	3.48387e-05	0.000295271	1.20102	0.264261	53.3058
ENSMUSG00000058174	0.00904221	0.0321737	1.20126	0.264554	13.5217
ENSMUSG00000029474	5.87353e-08	1.02456e-06	1.20131	0.264605	41.8918
ENSMUSG00000028545	0.00288632	0.0125723	1.20138	0.264694	15.581
ENSMUSG00000022791	7.456e-07	9.94579e-06	1.20165	0.265017	171.694
ENSMUSG00000037344	0.000282161	0.00180674	1.20166	0.265028	28.5813
ENSMUSG00000024767	4.91823e-06	5.26205e-05	1.20168	0.265057	292.269
ENSMUSG00000034614	1.38357e-05	0.000130068	1.20169	0.265067	35.1973
ENSMUSG00000020453	5.05126e-06	5.39507e-05	1.20173	0.265108	23.5497
ENSMUSG00000064030	0.000454411	0.00270795	1.20174	0.26512	35.696
ENSMUSG00000005625	7.13711e-07	9.57537e-06	1.20177	0.265156	179.357
ENSMUSG00000032356	7.57607e-07	1.0077e-05	1.20177	0.265159	163.91
ENSMUSG00000017978	0.0022003	0.0100379	1.20179	0.265183	37.976
ENSMUSG00000021913	1.50588e-07	2.39742e-06	1.20227	0.265759	147.684
ENSMUSG00000015971	4.17875e-08	7.68584e-07	1.20232	0.265817	54.1631
ENSMUSG00000037395	7.73689e-05	0.000593023	1.20235	0.265861	9.62707
ENSMUSG00000059070	1.72521e-06	2.09401e-05	1.20236	0.265866	95.8299
ENSMUSG00000038332	8.78544e-06	8.75015e-05	1.20265	0.266221	40.0377
ENSMUSG00000047181	2.09347e-06	2.47792e-05	1.20276	0.266353	95.1319
ENSMUSG00000026443	0.000708982	0.00394362	1.20279	0.266385	194.559
ENSMUSG00000020669	0.00272965	0.0120336	1.20284	0.266444	16.7663
ENSMUSG00000001909	7.39326e-06	7.52478e-05	1.20298	0.266612	40.0722
ENSMUSG00000075706	3.51288e-07	5.10329e-06	1.20322	0.266903	588.938
ENSMUSG00000031400	3.23678e-07	4.76547e-06	1.20324	0.266922	74.0628
ENSMUSG00000057858	7.36894e-05	0.000568727	1.20367	0.267437	28.5017
ENSMUSG00000071533	2.27342e-10	7.04571e-09	1.20373	0.267507	188.149
ENSMUSG00000058317	2.30884e-07	3.55405e-06	1.20376	0.267548	77.4947
ENSMUSG00000057506	0.00029578	0.001881	1.20392	0.267744	61.2665
ENSMUSG00000036854	0.0127116	0.0426204	1.20403	0.267866	12.8907
ENSMUSG00000028645	0.000521935	0.00305202	1.20404	0.267881	113.175
ENSMUSG00000027010	6.59213e-09	1.43202e-07	1.20419	0.268069	100.187
ENSMUSG00000017404	1.0378e-07	1.70777e-06	1.20422	0.268102	913.646
ENSMUSG00000044224	1.41444e-05	0.000132769	1.20424	0.268123	47.8053
ENSMUSG00000035150	2.97017e-10	8.82273e-09	1.20437	0.268282	137.644
ENSMUSG00000062352	0.000486721	0.00287138	1.20443	0.268348	36.9297
ENSMUSG00000042111	0.000174915	0.00120599	1.20448	0.268408	35.3091
ENSMUSG00000020736	0.000101212	0.00074773	1.20454	0.268486	102.752
ENSMUSG00000041625	0.000236107	0.001555	1.20472	0.2687	29.9085
ENSMUSG00000057181	1.25006e-07	2.02658e-06	1.20475	0.268735	71.0879
ENSMUSG00000034781	5.26843e-08	9.39276e-07	1.20486	0.268861	109.037
ENSMUSG00000020704	1.09018e-05	0.000105803	1.20488	0.268893	56.917
ENSMUSG00000024357	5.05232e-05	0.000410074	1.20542	0.269533	26.6727
ENSMUSG00000002014	0.000112201	0.000818506	1.20545	0.269575	113.456
ENSMUSG00000030782	0.0078573	0.028654	1.20551	0.269647	3.62075
ENSMUSG00000037361	9.08498e-06	9.01469e-05	1.20555	0.269697	88.5813
ENSMUSG00000045176	4.60792e-05	0.000377132	1.20574	0.26992	54.6312
ENSMUSG00000042249	3.93907e-06	4.33928e-05	1.20574	0.269921	47.7316
ENSMUSG00000021747	0.000245595	0.00161031	1.20594	0.270157	13.1621
ENSMUSG00000027371	0.000267656	0.00173296	1.20594	0.270159	37.4196
ENSMUSG00000062300	0.00311049	0.0133733	1.20596	0.27018	10.9016
ENSMUSG00000023066	0.00689291	0.0257528	1.20605	0.270291	3.10088
ENSMUSG00000022992	7.11428e-09	1.53826e-07	1.20606	0.2703	43.9174
ENSMUSG00000014606	3.17801e-07	4.69008e-06	1.20621	0.270482	171.838
ENSMUSG00000056665	7.38742e-05	0.000569759	1.20622	0.270499	90.6325
ENSMUSG00000052560	0.013164	0.0438602	1.20624	0.270514	4.67387
ENSMUSG00000039105	9.22128e-08	1.54477e-06	1.20632	0.270608	259.491
ENSMUSG00000006373	2.59647e-05	0.000228065	1.20635	0.270652	520.867
ENSMUSG00000029171	0.00707253	0.0262764	1.2065	0.270829	8.26933
ENSMUSG00000030094	1.79512e-05	0.000164597	1.20686	0.271255	10.1892
ENSMUSG00000038880	4.28914e-05	0.000355092	1.20705	0.27149	59.6109
ENSMUSG00000009090	1.61199e-08	3.24404e-07	1.20712	0.271572	200.268
ENSMUSG00000054434	0.0129558	0.0433345	1.20716	0.271619	7.04218
ENSMUSG00000028854	5.96616e-06	6.19089e-05	1.20741	0.27191	59.374
ENSMUSG00000007836	4.73007e-06	5.09003e-05	1.20749	0.272007	189.851
ENSMUSG00000036545	0.00243678	0.0109317	1.20756	0.272096	10.5297
ENSMUSG00000039850	2.04097e-06	2.42969e-05	1.20757	0.272112	19.0141
ENSMUSG00000021614	8.60775e-05	0.000649599	1.2076	0.272144	5.24242
ENSMUSG00000024104	5.99049e-08	1.04009e-06	1.20785	0.272443	75.8499
ENSMUSG00000001964	5.39494e-05	0.000433787	1.20793	0.272532	30.6348
ENSMUSG00000021007	0.000508413	0.00298703	1.20794	0.272549	23.2806
ENSMUSG00000034768	0.00441879	0.0179411	1.20796	0.272572	8.66145
ENSMUSG00000037740	7.04268e-06	7.20344e-05	1.20802	0.272644	29.5333
ENSMUSG00000000134	1.54165e-06	1.90218e-05	1.20809	0.272723	28.9168
ENSMUSG00000015354	0.00109633	0.00562844	1.20821	0.272872	10.5026
ENSMUSG00000038042	2.52873e-06	2.91156e-05	1.20822	0.272881	29.1967
ENSMUSG00000078490	0.000740728	0.00408059	1.20829	0.272964	7.53863
ENSMUSG00000079057	0.00451215	0.0182359	1.20833	0.273018	6.35487
ENSMUSG00000056952	5.07469e-08	9.06474e-07	1.20835	0.273043	40.7681
ENSMUSG00000061517	0.00757323	0.0277705	1.20837	0.273059	8.59822
ENSMUSG00000041119	0.000568439	0.00328366	1.20845	0.273162	25.6787
ENSMUSG00000000787	5.51122e-08	9.72307e-07	1.20869	0.273449	207.94
ENSMUSG00000023015	0.000792503	0.00430679	1.2087	0.273458	11.0288
ENSMUSG00000029757	5.79559e-10	1.58484e-08	1.20878	0.273549	135.602
ENSMUSG00000072966	1.3349e-05	0.000126387	1.20887	0.273664	242.148
ENSMUSG00000031897	0.000369888	0.00226999	1.20902	0.273839	53.9935
ENSMUSG00000078762	0.0090718	0.0322626	1.20914	0.273975	6.96659
ENSMUSG00000015126	0.00034752	0.00214832	1.20924	0.274097	30.3679
ENSMUSG00000063171	0.00257092	0.0114558	1.2093	0.274175	46.508
ENSMUSG00000051351	7.00045e-05	0.000543433	1.20941	0.274302	15.7466
ENSMUSG00000030595	2.36761e-05	0.000211154	1.20943	0.27433	28.9741
ENSMUSG00000029632	7.34676e-07	9.81416e-06	1.20945	0.274351	933.271
ENSMUSG00000069495	5.00434e-07	7.00194e-06	1.20954	0.274454	28.0827
ENSMUSG00000006333	8.99686e-08	1.5099e-06	1.20954	0.274456	323.024
ENSMUSG00000001783	1.03592e-07	1.70619e-06	1.20961	0.274544	260.893
ENSMUSG00000007476	3.38058e-06	3.77549e-05	1.20971	0.274663	59.1131
ENSMUSG00000020526	0.000122629	0.000884176	1.21013	0.275158	40.9369
ENSMUSG00000046546	0.00125019	0.0062695	1.21037	0.275449	19.8199
ENSMUSG00000071477	7.72251e-06	7.81294e-05	1.21041	0.275496	30.9121
ENSMUSG00000037563	1.3797e-06	1.72301e-05	1.21063	0.275755	345.747
ENSMUSG00000074622	0.00582268	0.022426	1.21069	0.27583	6.12787
ENSMUSG00000027509	1.04747e-05	0.000102191	1.21076	0.275914	54.8504
ENSMUSG00000026511	1.0429e-07	1.71314e-06	1.21085	0.276018	178.501
ENSMUSG00000041132	0.000285757	0.00182725	1.2109	0.276074	19.5148
ENSMUSG00000053552	0.00273355	0.0120451	1.21108	0.276291	8.49923
ENSMUSG00000055862	0.00960996	0.0338891	1.2111	0.276314	20.1036
ENSMUSG00000035840	0.0019325	0.00899719	1.21113	0.276354	7.2604
ENSMUSG00000017390	9.39453e-08	1.56814e-06	1.2113	0.276557	1266.06
ENSMUSG00000006418	7.37516e-08	1.26049e-06	1.21137	0.276639	54.09
ENSMUSG00000025223	1.8939e-07	2.95198e-06	1.2116	0.276916	62.3795
ENSMUSG00000025533	0.0001083	0.000792539	1.21179	0.277134	17.3091
ENSMUSG00000040097	1.76008e-07	2.76425e-06	1.21186	0.277217	400.252
ENSMUSG00000043614	0.000166783	0.00115549	1.21199	0.277381	40.9777
ENSMUSG00000057895	0.00153932	0.00746404	1.21205	0.277452	11.6462
ENSMUSG00000026374	1.76624e-08	3.53532e-07	1.2122	0.277633	52.3363
ENSMUSG00000037916	1.26325e-06	1.5958e-05	1.21228	0.277726	351.437
ENSMUSG00000021715	5.98064e-05	0.000473435	1.21242	0.277891	22.6997
ENSMUSG00000051502	0.00171732	0.00817344	1.21242	0.277893	32.3316
ENSMUSG00000044345	0.00449731	0.0181917	1.21368	0.279391	7.02646
ENSMUSG00000037103	0.000290763	0.00185289	1.21377	0.279497	20.4278
ENSMUSG00000046330	1.63884e-05	0.000151613	1.21386	0.279605	422.125
ENSMUSG00000033701	1.40217e-08	2.8652e-07	1.21393	0.279688	26.0181
ENSMUSG00000028837	1.41865e-06	1.761e-05	1.21396	0.279717	154.02
ENSMUSG00000086316	1.66882e-05	0.00015408	1.21404	0.27982	40.2157
ENSMUSG00000018189	4.21145e-08	7.7307e-07	1.21419	0.27999	68.5204
ENSMUSG00000036585	2.44176e-07	3.74011e-06	1.21441	0.28025	83.7376
ENSMUSG00000025794	4.81603e-07	6.77413e-06	1.21468	0.280578	599.979
ENSMUSG00000030057	1.03232e-07	1.70177e-06	1.2148	0.280718	318.126
ENSMUSG00000046897	3.46412e-10	1.01282e-08	1.21484	0.280761	62.184
ENSMUSG00000015575	0.000220978	0.00147086	1.21501	0.28097	16.1201
ENSMUSG00000028519	0.000504684	0.00296887	1.21513	0.281111	12.9331
ENSMUSG00000051379	0.000292476	0.00186126	1.21518	0.28117	12.1031
ENSMUSG00000030987	1.47159e-08	2.99717e-07	1.2153	0.281314	66.2551
ENSMUSG00000028936	3.92402e-07	5.64324e-06	1.21538	0.281413	110.545
ENSMUSG00000039033	1.76405e-05	0.000161908	1.21555	0.28161	27.8331
ENSMUSG00000021209	0.000543975	0.003162	1.21557	0.281629	50.616
ENSMUSG00000032399	2.00841e-08	3.97726e-07	1.2156	0.281668	878.212
ENSMUSG00000029348	0.000183298	0.00125218	1.21584	0.281953	35.5757
ENSMUSG00000029434	1.82604e-09	4.49143e-08	1.21596	0.28209	80.5658
ENSMUSG00000079110	0.0114153	0.0391061	1.21629	0.282489	6.59664
ENSMUSG00000002897	0.00097417	0.0051157	1.21632	0.282527	3.26357
ENSMUSG00000022312	5.65717e-10	1.55384e-08	1.21633	0.282536	320.758
ENSMUSG00000027834	5.47559e-06	5.77858e-05	1.21635	0.28256	99.827
ENSMUSG00000047766	6.10812e-08	1.05805e-06	1.21639	0.282602	54.9961
ENSMUSG00000075702	3.13969e-07	4.64091e-06	1.21689	0.283203	452.28
ENSMUSG00000027525	3.80454e-06	4.20353e-05	1.21703	0.283359	61.6724
ENSMUSG00000059401	4.19849e-06	4.58971e-05	1.21733	0.283719	16.77
ENSMUSG00000029722	2.85478e-07	4.28793e-06	1.21738	0.283776	42.6623
ENSMUSG00000068205	1.15296e-07	1.88064e-06	1.2175	0.283917	21.2741
ENSMUSG00000079084	1.27659e-05	0.000121485	1.21799	0.284501	15.1252
ENSMUSG00000032006	0.00700157	0.026091	1.21815	0.284695	6.54754
ENSMUSG00000062963	9.34583e-07	1.21021e-05	1.21822	0.284774	139.547
ENSMUSG00000062867	2.5456e-06	2.92918e-05	1.21822	0.284777	75.587
ENSMUSG00000079657	0.00371373	0.0155079	1.21823	0.284791	15.031
ENSMUSG00000078193	7.59648e-06	7.7021e-05	1.21843	0.285023	269.443
ENSMUSG00000074211	0.000866616	0.00462934	1.21851	0.285117	16.6358
ENSMUSG00000025474	7.81488e-06	7.88485e-05	1.21898	0.285672	35.4887
ENSMUSG00000033458	0.000675761	0.0037826	1.21904	0.285744	9.86096
ENSMUSG00000039048	3.13297e-06	3.53934e-05	1.21905	0.285762	36.6191
ENSMUSG00000003527	1.19079e-06	1.51145e-05	1.21914	0.285859	28.6912
ENSMUSG00000041351	1.36395e-05	0.000128613	1.21953	0.286322	306.346
ENSMUSG00000031938	1.82611e-05	0.000167109	1.21969	0.286516	18.0318
ENSMUSG00000048249	2.77614e-08	5.27836e-07	1.21974	0.286571	30.9893
ENSMUSG00000047945	1.59548e-05	0.000148118	1.2198	0.286648	131.359
ENSMUSG00000048921	0.000893932	0.00475613	1.21992	0.286787	6.05735
ENSMUSG00000004637	7.49332e-07	9.9884e-06	1.22011	0.28701	15.2404
ENSMUSG00000031958	5.79798e-06	6.06375e-05	1.2203	0.287234	33.0428
ENSMUSG00000020388	0.00583585	0.0224646	1.22033	0.287267	20.3124
ENSMUSG00000050357	5.61471e-06	5.90195e-05	1.22049	0.287462	45.3889
ENSMUSG00000025264	5.35584e-09	1.18987e-07	1.22055	0.287529	62.3566
ENSMUSG00000040938	0.011463	0.0392187	1.22082	0.287845	13.7275
ENSMUSG00000028042	2.82767e-05	0.000245703	1.22091	0.287955	28.9925
ENSMUSG00000019210	5.55756e-08	9.78626e-07	1.22103	0.288103	620.675
ENSMUSG00000031642	2.48593e-05	0.000220018	1.22118	0.288275	9.11074
ENSMUSG00000018451	0.000987313	0.00517045	1.22138	0.288512	504.221
ENSMUSG00000016541	5.63641e-10	1.55043e-08	1.22143	0.288569	426.506
ENSMUSG00000032802	2.03358e-08	4.01001e-07	1.22146	0.288603	169.452
ENSMUSG00000022562	2.97957e-06	3.3763e-05	1.22147	0.288615	22.8845
ENSMUSG00000018446	5.5734e-09	1.23231e-07	1.22171	0.288898	138.348
ENSMUSG00000035228	3.75574e-05	0.000315723	1.22182	0.28903	33.748
ENSMUSG00000040331	1.12649e-06	1.43769e-05	1.22185	0.289073	66.8938
ENSMUSG00000028295	0.00166485	0.00796652	1.22194	0.289177	23.03
ENSMUSG00000029815	0.000564475	0.00326584	1.22201	0.289256	9.26301
ENSMUSG00000054000	0.0148496	0.0484522	1.22229	0.289584	14.349
ENSMUSG00000025917	3.37097e-08	6.30615e-07	1.22286	0.290263	139.002
ENSMUSG00000034192	0.000341591	0.00212012	1.22311	0.29055	43.9475
ENSMUSG00000022553	2.9633e-07	4.41229e-06	1.22326	0.290735	93.5546
ENSMUSG00000090799	0.000171998	0.00118719	1.22345	0.290961	6.20157
ENSMUSG00000053411	1.77855e-10	5.63409e-09	1.2237	0.291245	56.3081
ENSMUSG00000000861	0.000727071	0.00402305	1.22377	0.291327	6.83761
ENSMUSG00000036760	6.87295e-07	9.26105e-06	1.22394	0.291539	24.7136
ENSMUSG00000025545	6.60564e-05	0.000516172	1.22401	0.29162	56.5357
ENSMUSG00000026857	0.000667709	0.0037488	1.22408	0.291697	34.4438
ENSMUSG00000050394	0.00135312	0.00670611	1.22432	0.291978	17.1989
ENSMUSG00000002814	0.00144775	0.00711253	1.22434	0.292007	5.12957
ENSMUSG00000055214	0.00256989	0.0114543	1.22479	0.29253	11.4565
ENSMUSG00000034066	6.93912e-05	0.000539661	1.22521	0.293025	6.38419
ENSMUSG00000030089	0.000732831	0.00404328	1.22526	0.293086	23.119
ENSMUSG00000079418	0.00661558	0.0249205	1.22577	0.293689	7.23657
ENSMUSG00000025867	6.25657e-05	0.000492552	1.22582	0.293742	210.288
ENSMUSG00000020857	5.44943e-06	5.75751e-05	1.22589	0.293826	117.93
ENSMUSG00000021072	2.21288e-08	4.2863e-07	1.22628	0.29429	64.614
ENSMUSG00000045503	3.80964e-06	4.20666e-05	1.22647	0.294509	23.0506
ENSMUSG00000039844	1.36265e-10	4.39904e-09	1.22651	0.294563	59.53
ENSMUSG00000079641	2.19654e-06	2.58021e-05	1.22675	0.294843	282.092
ENSMUSG00000057788	2.29874e-05	0.000205802	1.22687	0.294979	42.3935
ENSMUSG00000024902	1.99066e-05	0.000181097	1.22698	0.295115	31.6908
ENSMUSG00000039826	1.40358e-05	0.000131882	1.22704	0.295185	11.8972
ENSMUSG00000023966	0.00665698	0.0250529	1.22745	0.295669	23.1619
ENSMUSG00000021694	5.80845e-05	0.000461179	1.22752	0.295743	7.33462
ENSMUSG00000024843	0.000235014	0.00155022	1.22754	0.295775	43.2117
ENSMUSG00000025193	0.00507214	0.020046	1.22772	0.295985	11.3675
ENSMUSG00000055078	0.00272137	0.0120114	1.22774	0.296006	32.2642
ENSMUSG00000050390	0.000114519	0.000833127	1.22799	0.296295	6.15594
ENSMUSG00000025362	1.82794e-06	2.20432e-05	1.22847	0.29686	384.231
ENSMUSG00000107023	0.0098142	0.034459	1.2288	0.297251	2.3199
ENSMUSG00000027752	0.00207676	0.00956344	1.22916	0.297678	19.6057
ENSMUSG00000014402	6.62195e-10	1.78457e-08	1.22926	0.297795	102.28
ENSMUSG00000060636	2.62004e-07	3.9674e-06	1.22928	0.29781	369.423
ENSMUSG00000031353	1.93874e-08	3.85572e-07	1.22978	0.298397	114.932
ENSMUSG00000052397	0.00036363	0.00223601	1.23036	0.299082	32.8111
ENSMUSG00000022884	9.48291e-11	3.13206e-09	1.23045	0.299182	685.117
ENSMUSG00000058298	0.00258831	0.0115115	1.23063	0.299398	2.01175
ENSMUSG00000028838	3.72457e-05	0.000313387	1.23074	0.299522	21.0013
ENSMUSG00000021943	0.00502846	0.0199053	1.23106	0.299904	5.88034
ENSMUSG00000027828	4.53383e-10	1.27351e-08	1.23122	0.300085	116.222
ENSMUSG00000014075	0.00247915	0.0110977	1.23145	0.300363	27.1431
ENSMUSG00000020311	1.268e-09	3.19492e-08	1.23185	0.300831	62.2831
ENSMUSG00000075227	0.000273728	0.00176307	1.23208	0.301091	46.6482
ENSMUSG00000073643	7.72261e-06	7.81294e-05	1.23208	0.301098	10.0887
ENSMUSG00000019054	3.97167e-07	5.69855e-06	1.23214	0.301168	339.098
ENSMUSG00000041346	3.90433e-05	0.000326568	1.23231	0.301361	17.3523
ENSMUSG00000028673	2.11607e-06	2.49672e-05	1.23243	0.3015	51.8489
ENSMUSG00000044442	5.41763e-05	0.000435165	1.23249	0.301574	11.4073
ENSMUSG00000090862	7.90384e-08	1.34467e-06	1.23268	0.301802	139.092
ENSMUSG00000028218	8.55507e-07	1.12187e-05	1.23274	0.301863	71.5711
ENSMUSG00000031099	4.4484e-06	4.83731e-05	1.23304	0.302214	17.8506
ENSMUSG00000005774	3.24116e-06	3.63946e-05	1.23304	0.302214	15.2589
ENSMUSG00000037852	1.98452e-09	4.85555e-08	1.2333	0.302525	4647.36
ENSMUSG00000033916	9.61586e-08	1.60078e-06	1.23333	0.302553	185.865
ENSMUSG00000029223	2.06486e-06	2.45333e-05	1.23333	0.302561	2339.33
ENSMUSG00000067578	0.00214628	0.00983733	1.23341	0.302652	60.7203
ENSMUSG00000079109	0.00023108	0.0015297	1.23364	0.302927	9.43784
ENSMUSG00000093904	1.94266e-10	6.09169e-09	1.23424	0.303617	261.125
ENSMUSG00000070705	1.50937e-05	0.000140756	1.23427	0.303658	38.5179
ENSMUSG00000016179	0.00280934	0.0123004	1.23429	0.303682	22.5997
ENSMUSG00000028081	6.57986e-10	1.7758e-08	1.23453	0.303961	856.449
ENSMUSG00000025532	2.7095e-06	3.09669e-05	1.23461	0.304055	49.1796
ENSMUSG00000012848	7.13731e-08	1.22547e-06	1.23473	0.304196	435.307
ENSMUSG00000032744	0.00172861	0.00821662	1.23482	0.304302	8.52902
ENSMUSG00000024640	2.85357e-10	8.53089e-09	1.23505	0.304566	152.482
ENSMUSG00000023019	3.17568e-05	0.000271502	1.23567	0.305297	67.689
ENSMUSG00000041096	1.9243e-06	2.30705e-05	1.23571	0.305336	188.931
ENSMUSG00000051390	2.02431e-05	0.000183798	1.23576	0.305395	45.6947
ENSMUSG00000038622	7.89047e-06	7.94387e-05	1.23605	0.305734	45.04
ENSMUSG00000040936	0.0048353	0.0192904	1.23612	0.305818	4.18544
ENSMUSG00000039001	1.06379e-07	1.74591e-06	1.23628	0.30601	1002.31
ENSMUSG00000028847	1.30511e-08	2.68755e-07	1.23702	0.306874	155.825
ENSMUSG00000031843	0.000556619	0.0032254	1.23751	0.307435	25.7943
ENSMUSG00000033249	0.000297781	0.00189178	1.23755	0.307489	33.5693
ENSMUSG00000001627	5.84239e-06	6.08964e-05	1.23768	0.307644	20.8501
ENSMUSG00000025582	8.35866e-05	0.000633371	1.23772	0.307684	45.2422
ENSMUSG00000040147	0.000347323	0.00214832	1.23776	0.307727	113.555
ENSMUSG00000026750	2.6698e-08	5.10751e-07	1.23805	0.308069	345.512
ENSMUSG00000026811	5.57186e-10	1.53722e-08	1.2382	0.308247	89.6891
ENSMUSG00000036890	9.99024e-08	1.65677e-06	1.23823	0.308278	15.6637
ENSMUSG00000059361	2.5668e-07	3.90267e-06	1.23826	0.308315	432.332
ENSMUSG00000041777	2.91375e-07	4.35891e-06	1.2384	0.308475	48.7231
ENSMUSG00000031295	2.42099e-06	2.80313e-05	1.23846	0.308553	15.1819
ENSMUSG00000046688	0.00155179	0.00751252	1.23874	0.308868	10.6779
ENSMUSG00000021661	1.06938e-06	1.37044e-05	1.23915	0.309349	26.7049
ENSMUSG00000029769	0.000206859	0.00138814	1.23956	0.309831	230.337
ENSMUSG00000041420	5.0762e-06	5.4186e-05	1.24092	0.311413	38.2601
ENSMUSG00000028234	1.19845e-09	3.03613e-08	1.24111	0.311632	74.6711
ENSMUSG00000033880	9.03168e-05	0.000678288	1.24127	0.311816	19.6004
ENSMUSG00000024076	0.00344061	0.0145339	1.24135	0.311912	8.60452
ENSMUSG00000027227	6.02939e-07	8.26209e-06	1.24204	0.312708	40.0198
ENSMUSG00000055553	2.00344e-06	2.39268e-05	1.24232	0.313035	32.5382
ENSMUSG00000030652	4.58873e-06	4.96089e-05	1.24246	0.313202	65.2825
ENSMUSG00000024914	2.04554e-07	3.17503e-06	1.24341	0.314303	340.701
ENSMUSG00000078570	1.49768e-05	0.000139806	1.24356	0.314477	53.5736
ENSMUSG00000038884	5.92729e-06	6.15743e-05	1.24372	0.314666	74.9155
ENSMUSG00000028977	0.00502904	0.0199053	1.24404	0.315028	2.14175
ENSMUSG00000073684	1.12978e-05	0.000109191	1.24494	0.316079	40.1032
ENSMUSG00000047989	2.96367e-07	4.41229e-06	1.24522	0.316405	26.468
ENSMUSG00000021660	9.91022e-10	2.58096e-08	1.24566	0.316911	257.909
ENSMUSG00000037787	1.24717e-05	0.000119051	1.24654	0.317933	12.1924
ENSMUSG00000038718	0.000147802	0.00103947	1.24666	0.318074	24.2302
ENSMUSG00000033166	9.45627e-06	9.35316e-05	1.24706	0.318527	8.36744
ENSMUSG00000043716	3.8656e-10	1.10927e-08	1.24733	0.318846	547.509
ENSMUSG00000028821	4.34747e-11	1.50823e-09	1.24738	0.318896	120.547
ENSMUSG00000020652	0.0109065	0.0376894	1.24753	0.319071	2.04089
ENSMUSG00000039601	3.93089e-11	1.37139e-09	1.24755	0.319102	334.04
ENSMUSG00000000581	4.97199e-07	6.9619e-06	1.24773	0.319302	40.3593
ENSMUSG00000069835	0.0077837	0.0284357	1.24777	0.319358	17.2422
ENSMUSG00000029313	0.000108943	0.000796929	1.2479	0.319507	8.24385
ENSMUSG00000046834	0.00632177	0.0239856	1.24795	0.319557	8.28405
ENSMUSG00000064145	4.2866e-09	9.72064e-08	1.24817	0.319819	40.2989
ENSMUSG00000072623	4.40192e-06	4.79237e-05	1.24839	0.320071	19.0804
ENSMUSG00000030881	4.4501e-11	1.54096e-09	1.2486	0.320317	77.365
ENSMUSG00000020785	2.11106e-09	5.1314e-08	1.2488	0.320543	96.6092
ENSMUSG00000028863	2.20548e-08	4.28535e-07	1.24882	0.320565	66.7313
ENSMUSG00000031371	0.00119899	0.00606011	1.24909	0.32088	15.2508
ENSMUSG00000037805	2.00565e-08	3.97602e-07	1.24914	0.32094	301.2
ENSMUSG00000008683	1.99321e-10	6.21874e-09	1.24916	0.320961	67.5932
ENSMUSG00000044807	8.41306e-08	1.42478e-06	1.24918	0.320985	30.6562
ENSMUSG00000055884	2.00194e-05	0.000181946	1.24919	0.32099	6.38246
ENSMUSG00000015112	0.00504206	0.0199483	1.24935	0.32118	5.9746
ENSMUSG00000091625	0.00511082	0.0201708	1.24937	0.3212	30.5837
ENSMUSG00000029440	2.61746e-07	3.96673e-06	1.24948	0.321323	30.7903
ENSMUSG00000021282	1.11949e-11	4.4071e-10	1.2498	0.321699	180.583
ENSMUSG00000040302	0.000334133	0.00208497	1.25024	0.32221	9.98922
ENSMUSG00000048755	0.000105584	0.000775407	1.25079	0.322835	21.6806
ENSMUSG00000037134	1.73662e-07	2.73202e-06	1.2509	0.322966	24.8042
ENSMUSG00000008167	2.47073e-05	0.000218986	1.2511	0.323198	16.5609
ENSMUSG00000057863	5.63048e-07	7.77851e-06	1.25142	0.323563	471.108
ENSMUSG00000015947	0.0131881	0.0439172	1.25149	0.323645	4.38844
ENSMUSG00000052253	4.50271e-08	8.20861e-07	1.25151	0.323672	70.9134
ENSMUSG00000075701	2.13484e-07	3.30812e-06	1.25167	0.32386	73.5598
ENSMUSG00000019775	4.4841e-09	1.01191e-07	1.25214	0.324392	64.0842
ENSMUSG00000026365	0.000194197	0.00131408	1.25234	0.324627	16.1581
ENSMUSG00000028104	1.10435e-05	0.0001069	1.2524	0.32469	28.9047
ENSMUSG00000019080	0.00665514	0.0250511	1.2528	0.32516	8.70783
ENSMUSG00000072955	0.00910824	0.0323653	1.25333	0.325771	14.4666
ENSMUSG00000074406	9.07885e-05	0.000681005	1.25333	0.325771	11.9799
ENSMUSG00000035064	5.47819e-08	9.69238e-07	1.25341	0.325861	11.1428
ENSMUSG00000025858	5.58546e-08	9.81678e-07	1.25348	0.325943	82.9227
ENSMUSG00000051169	0.00616137	0.0234824	1.25396	0.326488	10.551
ENSMUSG00000060739	2.53954e-11	9.24125e-10	1.25422	0.326788	58.3036
ENSMUSG00000059291	6.37828e-08	1.10227e-06	1.25424	0.326808	581.628
ENSMUSG00000050164	0.00173283	0.00822897	1.25426	0.326833	13.3677
ENSMUSG00000055963	7.87281e-06	7.93868e-05	1.25427	0.326847	16.6819
ENSMUSG00000025905	0.00167238	0.0079959	1.25435	0.326945	10.1227
ENSMUSG00000028128	3.85345e-08	7.12985e-07	1.25453	0.327146	96.5872
ENSMUSG00000041309	5.68917e-05	0.000453257	1.25459	0.327211	52.1434
ENSMUSG00000030096	5.12577e-08	9.14719e-07	1.25496	0.327642	53.0693
ENSMUSG00000045896	7.87598e-12	3.19072e-10	1.255	0.327683	83.5438
ENSMUSG00000016833	1.90318e-05	0.000173564	1.25501	0.327694	64.1292
ENSMUSG00000021969	1.55061e-09	3.85476e-08	1.25536	0.328101	41.8872
ENSMUSG00000019923	2.63454e-10	7.9399e-09	1.25564	0.328428	1028.04
ENSMUSG00000039715	1.37494e-06	1.71821e-05	1.25567	0.328458	42.6739
ENSMUSG00000054723	4.85672e-05	0.00039506	1.25574	0.328534	13.1688
ENSMUSG00000043885	4.77562e-12	2.00911e-10	1.25576	0.328556	53.4946
ENSMUSG00000017550	0.00217452	0.00994718	1.25586	0.328681	1.98087
ENSMUSG00000045466	3.32925e-05	0.000283588	1.25609	0.328936	23.1361
ENSMUSG00000054364	3.72812e-06	4.12645e-05	1.25614	0.328995	599.833
ENSMUSG00000039221	5.52742e-07	7.65681e-06	1.25623	0.329099	295.716
ENSMUSG00000028019	0.00186273	0.0087336	1.25625	0.329122	3.60315
ENSMUSG00000072640	4.22383e-10	1.19547e-08	1.25628	0.329159	21.5036
ENSMUSG00000039079	0.00391271	0.0161816	1.25641	0.329302	13.2797
ENSMUSG00000021458	6.0549e-05	0.000478499	1.25647	0.329377	5.22974
ENSMUSG00000075569	0.00950292	0.0335434	1.25664	0.329567	4.6367
ENSMUSG00000066705	0.0010823	0.0055749	1.25664	0.329569	174.322
ENSMUSG00000043733	1.50767e-12	6.88824e-11	1.2567	0.329636	176.835
ENSMUSG00000037972	1.01682e-14	6.85067e-13	1.25692	0.329891	173.656
ENSMUSG00000083282	9.98561e-09	2.10524e-07	1.25702	0.330006	131.797
ENSMUSG00000000708	4.86634e-08	8.74905e-07	1.25705	0.330045	28.0256
ENSMUSG00000117942	0.00178507	0.00843327	1.25707	0.330069	8.62327
ENSMUSG00000058444	1.89294e-06	2.27827e-05	1.25725	0.330269	39.7059
ENSMUSG00000036218	0.0011539	0.00587375	1.25732	0.330354	8.78265
ENSMUSG00000038967	2.47185e-09	5.90798e-08	1.25815	0.331308	153.439
ENSMUSG00000033855	0.00679051	0.0254575	1.25851	0.331717	3.1005
ENSMUSG00000027170	3.34854e-10	9.82114e-09	1.25916	0.332466	143.336
ENSMUSG00000039954	0.0121338	0.0409264	1.25923	0.332544	4.11786
ENSMUSG00000057841	9.35574e-08	1.56307e-06	1.25932	0.332645	336.756
ENSMUSG00000045795	6.22005e-06	6.42922e-05	1.25934	0.332672	18.6256
ENSMUSG00000029199	1.87618e-09	4.60259e-08	1.26095	0.334514	38.8791
ENSMUSG00000003970	5.94566e-09	1.30531e-07	1.26098	0.334544	856.782
ENSMUSG00000008668	5.31077e-11	1.81533e-09	1.261	0.334563	470.358
ENSMUSG00000020265	3.30721e-09	7.74529e-08	1.26109	0.334672	132.613
ENSMUSG00000037664	0.0138308	0.0456485	1.26118	0.334778	7.28654
ENSMUSG00000063457	8.20573e-09	1.74783e-07	1.26128	0.334885	1100.62
ENSMUSG00000021136	3.46728e-08	6.47331e-07	1.26128	0.334894	24.5575
ENSMUSG00000030494	2.44178e-07	3.74011e-06	1.26151	0.335153	12.6274
ENSMUSG00000028669	1.06746e-08	2.23782e-07	1.26178	0.335458	161.166
ENSMUSG00000025089	6.81721e-06	6.98436e-05	1.262	0.335717	59.7072
ENSMUSG00000027566	3.35001e-09	7.8258e-08	1.26214	0.335867	207.385
ENSMUSG00000021054	1.31018e-11	5.0968e-10	1.26225	0.336001	31.1405
ENSMUSG00000021134	1.18574e-05	0.000113889	1.26267	0.336476	268.157
ENSMUSG00000054967	0.0043117	0.0175748	1.26305	0.336913	4.78873
ENSMUSG00000022820	7.43746e-10	1.98992e-08	1.26309	0.336956	194.28
ENSMUSG00000048218	3.98883e-06	4.38629e-05	1.26313	0.337008	59.65
ENSMUSG00000024256	0.00341855	0.0144604	1.26351	0.337436	28.2265
ENSMUSG00000058740	2.0864e-09	5.0781e-08	1.26355	0.337485	35.2651
ENSMUSG00000030421	4.14915e-10	1.17791e-08	1.26372	0.337679	44.3735
ENSMUSG00000034055	8.30926e-09	1.76584e-07	1.26441	0.33846	22.6963
ENSMUSG00000052384	0.0114967	0.0392934	1.26464	0.338732	3.15116
ENSMUSG00000038295	0.00132493	0.00658426	1.26477	0.338873	8.92358
ENSMUSG00000026096	7.08983e-05	0.000549543	1.26487	0.33899	11.6899
ENSMUSG00000002059	0.000147114	0.00103542	1.26548	0.339685	19.3621
ENSMUSG00000034108	2.88533e-05	0.000250129	1.26624	0.340545	55.077
ENSMUSG00000005718	0.0116145	0.0395309	1.26675	0.341131	3.84578
ENSMUSG00000034158	2.60593e-14	1.61524e-12	1.26679	0.341172	43.0151
ENSMUSG00000029059	3.52137e-07	5.11162e-06	1.26695	0.341355	192.681
ENSMUSG00000039670	0.00475092	0.0190067	1.26713	0.341567	16.7966
ENSMUSG00000039154	1.0768e-08	2.25485e-07	1.26714	0.34158	55.7196
ENSMUSG00000020183	8.24184e-05	0.000626479	1.26761	0.342116	14.6171
ENSMUSG00000003541	0.00291146	0.012661	1.26791	0.342455	27.3441
ENSMUSG00000028869	2.06928e-09	5.04301e-08	1.26814	0.342711	51.358
ENSMUSG00000047656	0.000140559	0.000996456	1.26857	0.343202	23.3959
ENSMUSG00000022808	2.42594e-09	5.81318e-08	1.26858	0.343219	42.2822
ENSMUSG00000029570	2.64731e-05	0.000231873	1.26882	0.34349	41.7784
ENSMUSG00000022338	9.19227e-10	2.41086e-08	1.26885	0.343526	58.5189
ENSMUSG00000039384	0.0045178	0.0182519	1.26907	0.343777	6.55344
ENSMUSG00000022895	1.47701e-06	1.82613e-05	1.26929	0.344021	41.8436
ENSMUSG00000033152	2.88268e-07	4.3159e-06	1.26935	0.344086	349.035
ENSMUSG00000040435	5.88759e-06	6.11961e-05	1.26939	0.344131	15.5828
ENSMUSG00000007872	8.88151e-06	8.8411e-05	1.26956	0.344333	57.693
ENSMUSG00000007659	2.34175e-11	8.58871e-10	1.26966	0.344437	87.0256
ENSMUSG00000026728	8.61032e-06	8.58032e-05	1.26984	0.344642	47.6352
ENSMUSG00000040771	3.98507e-07	5.70897e-06	1.26985	0.344655	26.5091
ENSMUSG00000026930	2.74371e-10	8.24223e-09	1.27012	0.344959	48.1186
ENSMUSG00000030310	5.66435e-09	1.24945e-07	1.27016	0.345015	326.93
ENSMUSG00000034120	3.26554e-11	1.15883e-09	1.27025	0.345108	164.794
ENSMUSG00000061477	6.13086e-11	2.07279e-09	1.27066	0.345574	520.308
ENSMUSG00000068391	0.000132053	0.000941174	1.27076	0.34569	27.5581
ENSMUSG00000040867	5.23558e-09	1.16507e-07	1.27079	0.345727	103.55
ENSMUSG00000069744	2.90551e-09	6.88255e-08	1.27102	0.345987	213.165
ENSMUSG00000055044	0.00551632	0.021437	1.27115	0.346131	6.1074
ENSMUSG00000047423	8.8569e-11	2.93572e-09	1.27182	0.346898	121.312
ENSMUSG00000028568	3.69444e-09	8.52333e-08	1.27191	0.346992	58.1562
ENSMUSG00000064065	0.00105356	0.00546011	1.27226	0.347389	5.2882
ENSMUSG00000079450	0.00279506	0.0122581	1.27234	0.347485	5.02896
ENSMUSG00000017721	2.92614e-10	8.70586e-09	1.27271	0.347902	121.388
ENSMUSG00000030032	1.86907e-05	0.00017062	1.27319	0.348444	7.59117
ENSMUSG00000030772	4.50188e-06	4.87419e-05	1.27341	0.348693	41.7596
ENSMUSG00000061298	1.52101e-05	0.00014177	1.27395	0.349312	4.28068
ENSMUSG00000035757	6.5639e-07	8.8897e-06	1.27418	0.349573	23.487
ENSMUSG00000025036	0.0024065	0.0108167	1.27434	0.349745	4.36496
ENSMUSG00000042419	4.55308e-05	0.00037363	1.2745	0.349928	25.3762
ENSMUSG00000040586	1.31097e-05	0.000124311	1.27462	0.350067	7.14738
ENSMUSG00000015790	1.34799e-11	5.20038e-10	1.27484	0.350311	122.531
ENSMUSG00000074892	1.27737e-08	2.63919e-07	1.27496	0.350455	48.6093
ENSMUSG00000039646	0.00387483	0.0160616	1.27524	0.350768	5.10431
ENSMUSG00000052040	1.54599e-07	2.45706e-06	1.27528	0.350814	78.2489
ENSMUSG00000007589	5.64798e-05	0.00045046	1.27531	0.350844	8.00771
ENSMUSG00000025400	0.00752257	0.0276447	1.27568	0.351262	100.249
ENSMUSG00000034327	8.34071e-06	8.33399e-05	1.27569	0.351273	19.3567
ENSMUSG00000079283	3.16373e-06	3.56975e-05	1.2757	0.351292	33.4142
ENSMUSG00000002835	0.0010672	0.00551084	1.27572	0.351312	3.24793
ENSMUSG00000056501	0.012452	0.0418557	1.27586	0.351469	12.711
ENSMUSG00000039230	1.24046e-10	4.03964e-09	1.27592	0.351539	42.5659
ENSMUSG00000007279	0.00277731	0.0121939	1.27601	0.351639	10.4535
ENSMUSG00000090258	2.14376e-06	2.52618e-05	1.27667	0.35239	90.4471
ENSMUSG00000058586	0.00586027	0.0225195	1.27703	0.352787	3.1865
ENSMUSG00000008136	0.0101095	0.0353074	1.27723	0.35302	5.15256
ENSMUSG00000037989	6.74531e-09	1.46358e-07	1.27725	0.353044	79.6348
ENSMUSG00000032648	1.10836e-07	1.81266e-06	1.2777	0.353549	88.606
ENSMUSG00000025407	0.00128031	0.00639126	1.27787	0.353737	5.96082
ENSMUSG00000037808	0.000169287	0.00117036	1.27808	0.353981	9.60361
ENSMUSG00000074899	0.00303975	0.0131208	1.27814	0.354051	1.32775
ENSMUSG00000022853	0.00269829	0.0119293	1.27823	0.354143	4.5339
ENSMUSG00000042507	4.08698e-07	5.83698e-06	1.27839	0.354326	10.6808
ENSMUSG00000034522	3.7264e-07	5.38402e-06	1.27898	0.354991	13.4069
ENSMUSG00000020937	0.000226701	0.00150446	1.2792	0.355244	10.4673
ENSMUSG00000031320	6.19979e-12	2.56189e-10	1.27927	0.355318	678.127
ENSMUSG00000062456	0.00388956	0.0161047	1.2793	0.355359	58.9705
ENSMUSG00000023036	1.59325e-06	1.95442e-05	1.27931	0.355364	62.5082
ENSMUSG00000048495	8.40886e-05	0.000636656	1.27932	0.355377	19.2143
ENSMUSG00000031833	3.98622e-09	9.12854e-08	1.27935	0.355405	57.6545
ENSMUSG00000050323	0.00112282	0.00574119	1.28028	0.356461	16.8054
ENSMUSG00000036264	0.000390691	0.00237882	1.2804	0.356599	14.2259
ENSMUSG00000042010	2.38538e-05	0.000212433	1.28053	0.356742	3.87089
ENSMUSG00000020932	0.000307349	0.00193865	1.28131	0.357623	109.367
ENSMUSG00000029404	1.44218e-07	2.30985e-06	1.28146	0.357792	93.3478
ENSMUSG00000004187	6.0317e-11	2.04671e-09	1.28167	0.35803	315.609
ENSMUSG00000028898	5.37729e-05	0.00043286	1.28189	0.358267	29.4599
ENSMUSG00000039745	0.000338649	0.00210806	1.28197	0.358367	16.867
ENSMUSG00000020327	0.000445	0.00265899	1.28208	0.358481	11.6195
[truncated: 769 more rows]

## Sheet: BDL+Anti-TNFa vs BDL
ID	P-value	FDR p-value	Fold change	Log2 fold change	Max group mean
ENSMUSG00000023832	0.000378563	0.0365658	-1.20956	-0.274482	59.6439
ENSMUSG00000020681	1.04089e-06	0.000535234	-1.45137	-0.537411	18.9806			Comparison	Thalamus in BDL+ antiTnfa vs. BDL Mice
ENSMUSG00000023328	0.000168791	0.0220576	-1.23958	-0.309856	165.04		List of transcripts that passed cutoffs of 0.05 FDR, absolute fold change of 1.2, and maximum group mean of 1,
ENSMUSG00000049538	5.52177e-05	0.0108469	-1.63397	-0.708378	2.75891		along with their corresponding p-values, FDR-adjusted p-values, fold changes, log2 fold changes, and maximum group means.
ENSMUSG00000036545	0.000161703	0.0219425	-1.38776	-0.472763	10.5297
ENSMUSG00000052551	3.33043e-10	4.47891e-07	1.58627	0.665639	16.9191
ENSMUSG00000031659	1.7354e-05	0.00489355	-1.42595	-0.511919	8.96656
ENSMUSG00000024256	0.000104416	0.0161549	-1.53853	-0.621556	28.2265
ENSMUSG00000020178	2.01593e-12	4.46564e-09	8.1321	3.02363	7.6528
ENSMUSG00000035283	8.62709e-09	8.3793e-06	1.52004	0.60411	29.0791
ENSMUSG00000031980	6.1748e-05	0.0113636	-1.34078	-0.423069	677.982
ENSMUSG00000019986	0.000496356	0.041196	-1.35984	-0.443436	220.852
ENSMUSG00000121606	0.000647147	0.0473392	1.36462	0.448496	44.9491
ENSMUSG00000021057	0.000243122	0.0281904	1.74326	0.80179	10.2344
ENSMUSG00000074264	5.35377e-05	0.0108469	-1.66207	-0.732981	19.2237
ENSMUSG00000067653	0.000643703	0.0473392	-2.16623	-1.11518	2.3331
ENSMUSG00000054708	6.01805e-07	0.000328793	-1.33974	-0.42195	21.6658
ENSMUSG00000022237	3.73056e-12	6.43644e-09	2.46663	1.30254	2.07064
ENSMUSG00000078137	2.04342e-12	4.46564e-09	12.5597	3.65073	3.89461
ENSMUSG00000074968	3.35651e-06	0.00136469	1.75427	0.810871	10.9263
ENSMUSG00000044147	5.51294e-06	0.00209528	1.26166	0.335325	67.6128
ENSMUSG00000037148	0.000622973	0.0473392	1.83462	0.875485	2.6942
ENSMUSG00000015709	0.000586286	0.0459643	-1.2165	-0.28273	107.918
ENSMUSG00000007656	1.64519e-05	0.00471522	1.32358	0.404442	56.1721
ENSMUSG00000032503	1.28721e-15	1.12521e-11	1.98569	0.989638	34.9256
ENSMUSG00000038704	0.000300807	0.0312949	-3.59283	-1.84512	1.00632
ENSMUSG00000019943	3.68998e-05	0.00839594	1.33925	0.421427	177.451
ENSMUSG00000054843	0.000270537	0.0297471	1.27891	0.354915	57.0448
ENSMUSG00000025372	0.000301937	0.0312949	1.59528	0.673812	22.2537
ENSMUSG00000047507	5.73305e-05	0.0109628	-1.58332	-0.662955	91.7203
ENSMUSG00000026805	0.000165052	0.0219425	-2.99499	-1.58255	1.01835
ENSMUSG00000048251	3.28938e-05	0.00787785	1.89758	0.924164	7.18999
ENSMUSG00000047843	0.000668732	0.0477202	1.23131	0.300192	48.1484
ENSMUSG00000024164	0.000662794	0.0474902	1.79898	0.847176	1.92526
ENSMUSG00000032373	0.000395005	0.0372017	2.70878	1.43764	1.93591
ENSMUSG00000000805	2.94712e-06	0.00122677	1.67091	0.74063	30.7376
ENSMUSG00000040373	9.72664e-05	0.015601	1.27453	0.349966	33.5739
ENSMUSG00000039145	2.6498e-05	0.00665864	1.27511	0.350617	56.1809
ENSMUSG00000029471	0.000222384	0.0266416	1.24187	0.312518	24.8345
ENSMUSG00000034035	0.000436941	0.038581	-2.4433	-1.28883	1.19536
ENSMUSG00000032532	9.21385e-06	0.0030978	1.35172	0.434801	205.184
ENSMUSG00000029385	0.000516084	0.0421621	1.25063	0.322661	25.6968
ENSMUSG00000023274	2.60403e-07	0.000175101	10.1319	3.34084	1.3797
ENSMUSG00000015396	0.000235252	0.027979	-1.25037	-0.322359	62.0558
ENSMUSG00000012819	6.0234e-05	0.0113233	-2.03675	-1.02627	1.1337
ENSMUSG00000059674	2.16565e-05	0.00587741	-1.36076	-0.444418	13.6184
ENSMUSG00000056501	0.000470159	0.0395182	1.62025	0.696215	12.711
ENSMUSG00000023473	0.000304303	0.0312949	-1.22921	-0.29773	17.87
ENSMUSG00000068876	0.000643408	0.0473392	-1.37267	-0.456983	4.0846
ENSMUSG00000056486	2.21578e-05	0.00587741	1.20014	0.263207	173.286
ENSMUSG00000038181	0.000661851	0.0474902	-1.29787	-0.376148	41.5265
ENSMUSG00000032773	1.28954e-08	1.12725e-05	2.00394	1.00284	7.1826
ENSMUSG00000061028	7.37526e-05	0.0130578	-1.35088	-0.433904	46.0452
ENSMUSG00000027966	0.000606233	0.0471056	-1.6091	-0.686258	3.35908
ENSMUSG00000040690	5.76892e-05	0.0109628	-1.50275	-0.587602	12.8985
ENSMUSG00000041729	0.000500727	0.0412935	1.20807	0.27271	117.91
ENSMUSG00000026090	2.16426e-06	0.0009702	1.60158	0.679493	27.5135
ENSMUSG00000021680	7.5029e-05	0.0131173	-1.79753	-0.846015	9.28598
ENSMUSG00000030905	8.6367e-15	3.77489e-11	11.0134	3.46119	19.7629
ENSMUSG00000031778	0.000397871	0.0372017	1.22394	0.291534	357.159
ENSMUSG00000020589	0.00052461	0.0424618	1.25707	0.330069	54.4414
ENSMUSG00000059213	8.05098e-11	1.17296e-07	2.19513	1.13431	101.677
ENSMUSG00000034731	0.000115221	0.0176702	1.31225	0.392046	12.4125
ENSMUSG00000032285	0.000102777	0.0161549	1.25346	0.325916	38.8599
ENSMUSG00000052301	1.98579e-05	0.00551073	-1.54781	-0.630228	22.5156
ENSMUSG00000021478	1.33966e-07	0.000101832	2.65092	1.40649	9.90021
ENSMUSG00000042156	0.000103501	0.0161549	-1.26792	-0.342462	40.677
ENSMUSG00000033730	3.78654e-14	1.324e-10	4.59492	2.20004	6.45845
ENSMUSG00000071341	4.68438e-06	0.00181993	2.86159	1.51682	4.36462
ENSMUSG00000121607	0.000421639	0.0380934	1.27719	0.352968	25.079
ENSMUSG00000026235	2.55374e-07	0.000175101	1.44808	0.534138	81.7832
ENSMUSG00000108367	0.000685853	0.0484369	-3.64719	-1.86678	1.28185
ENSMUSG00000041842	2.24247e-05	0.00587741	1.39142	0.476555	11.9481
ENSMUSG00000014778	0.000323662	0.032832	-1.46834	-0.554183	4.05549
ENSMUSG00000025278	7.39419e-05	0.0130578	-1.29479	-0.372721	17.7625
ENSMUSG00000016552	0.000143895	0.020558	-1.31801	-0.398356	11.8155
ENSMUSG00000066705	0.00014973	0.0207757	-1.44643	-0.532499	174.322
ENSMUSG00000081683	0.000324883	0.032832	1.3877	0.472701	10.7898
ENSMUSG00000029211	8.39567e-06	0.00287807	1.41146	0.497184	187.539
ENSMUSG00000033316	0.000474417	0.0396853	1.28139	0.357705	98.522
ENSMUSG00000034520	0.000359344	0.0350973	1.46304	0.548967	21.8788
ENSMUSG00000029638	6.73061e-06	0.00245148	1.57014	0.650893	4.47043
ENSMUSG00000096003	5.35518e-05	0.0108469	-53.1461	-5.73189	1.21124
ENSMUSG00000048240	5.49062e-10	6.85661e-07	1.85445	0.890989	72.0122
ENSMUSG00000046922	0.000176288	0.0223337	2.70755	1.43699	5.33834
ENSMUSG00000068696	4.0497e-12	6.43644e-09	3.24561	1.69849	37.99
ENSMUSG00000072966	0.000455709	0.0390547	-1.23689	-0.306714	242.148
ENSMUSG00000018339	0.000348639	0.0344365	-1.49896	-0.583958	73.9263
ENSMUSG00000059003	0.0003582	0.0350973	1.28208	0.358491	21.3264
ENSMUSG00000030209	0.000433505	0.0385163	1.27114	0.346122	33.9938
ENSMUSG00000019828	5.20668e-05	0.0108367	1.32779	0.409025	89.5513
ENSMUSG00000004328	0.000649941	0.0473455	-1.55037	-0.63261	7.10159
ENSMUSG00000007617	0.000129759	0.0193895	1.27961	0.355707	13.0773
ENSMUSG00000052566	0.000172774	0.0223337	-1.33783	-0.419894	9.67305
ENSMUSG00000025092	0.000279167	0.0305042	1.24975	0.321634	142.203
ENSMUSG00000032174	2.11807e-06	0.0009702	2.41005	1.26906	21.3266
ENSMUSG00000056999	4.23784e-06	0.00168387	-1.38046	-0.465147	34.1618
ENSMUSG00000032965	0.000243479	0.0281904	1.24912	0.320907	43.7399
ENSMUSG00000037679	6.17436e-05	0.0113636	1.38363	0.468458	28.4602
ENSMUSG00000048458	1.23382e-08	1.12725e-05	1.67492	0.744092	6.47172
ENSMUSG00000006522	0.000312392	0.0319389	-1.35826	-0.441762	226.558
ENSMUSG00000027296	1.26391e-15	1.12521e-11	4.29158	2.10151	16.5537
ENSMUSG00000061751	5.6878e-07	0.000320773	1.37726	0.461805	25.3416
ENSMUSG00000042604	2.23622e-06	0.000977396	1.32236	0.40312	23.5574
ENSMUSG00000027827	7.80224e-07	0.000413353	1.38156	0.466296	83.6228
ENSMUSG00000027895	0.000222483	0.0266416	-1.30459	-0.383598	75.1164
ENSMUSG00000037579	3.93818e-07	0.000245897	1.83848	0.878511	12.4774
ENSMUSG00000025221	1.40911e-06	0.000703872	1.72945	0.790314	23.059
ENSMUSG00000042529	0.000638705	0.0473392	1.24152	0.312102	35.816
ENSMUSG00000044216	7.88459e-05	0.0136482	1.99966	0.999758	17.4435
ENSMUSG00000050138	1.47996e-05	0.00438546	1.42877	0.514769	13.2958
ENSMUSG00000054934	5.48973e-05	0.0108469	1.28581	0.362683	68.3536
ENSMUSG00000058740	0.000239624	0.0281164	-1.22117	-0.288266	35.2651
ENSMUSG00000036225	0.000412803	0.0377855	1.21653	0.282769	21.5909
ENSMUSG00000019966	0.000458157	0.039073	1.40016	0.48559	74.4147
ENSMUSG00000014164	3.83597e-05	0.00848914	1.31081	0.39046	12.2398
ENSMUSG00000051617	4.18804e-05	0.00903945	3.39513	1.76347	1.8697
ENSMUSG00000027985	1.82381e-09	2.09154e-06	1.5643	0.64552	29.7476
ENSMUSG00000035545	3.4715e-07	0.000224786	-1.53742	-0.62051	54.1598
ENSMUSG00000033060	0.000288492	0.0309429	1.29364	0.371432	14.3076
ENSMUSG00000039633	0.000174157	0.0223337	1.24606	0.31737	22.064
ENSMUSG00000090291	1.91413e-09	2.09154e-06	2.63541	1.39803	17.6107
ENSMUSG00000056972	0.000451732	0.0389536	-1.84112	-0.880581	8.51309
ENSMUSG00000041205	0.000347535	0.0344365	1.34439	0.426955	37.4403
ENSMUSG00000005583	0.000424882	0.0380934	1.3371	0.419111	31.6083
ENSMUSG00000048965	0.000701089	0.0492255	-1.22822	-0.296568	18.8353
ENSMUSG00000018417	0.000707427	0.0494718	1.33741	0.419443	20.0385
ENSMUSG00000051262	1.54785e-06	0.000751698	1.96199	0.972318	6.28699
ENSMUSG00000039103	3.80949e-05	0.00848914	1.41987	0.505759	29.4864
ENSMUSG00000042185	0.000384806	0.0369647	-1.28274	-0.359226	13.5131
ENSMUSG00000021068	8.80685e-05	0.0145255	1.27064	0.345556	12.9904
ENSMUSG00000021047	0.000641569	0.0473392	-1.23713	-0.306991	33.3542
ENSMUSG00000053310	0.000220251	0.0266416	1.42055	0.506454	135.857
ENSMUSG00000039481	0.000260502	0.0290087	1.61816	0.694356	13.8068
ENSMUSG00000029206	0.000658249	0.0474902	-1.46269	-0.548624	3.73183
ENSMUSG00000040258	0.000288464	0.0309429	-1.83676	-0.877163	13.7812
ENSMUSG00000062372	0.000269107	0.0297471	-1.49826	-0.583286	5.78882
ENSMUSG00000043415	0.000549698	0.0442875	1.36876	0.452867	17.7903
ENSMUSG00000061859	9.89562e-06	0.00326425	1.3573	0.440743	38.5157
ENSMUSG00000027168	7.72044e-06	0.00269953	-1.42866	-0.514666	4.22373
ENSMUSG00000102543	0.000140578	0.020481	1.2831	0.359634	29.2843
ENSMUSG00000090223	1.03067e-05	0.0033369	1.51987	0.60395	1643.78
ENSMUSG00000038370	0.000567201	0.0449702	1.29726	0.375465	371.774
ENSMUSG00000023868	7.46073e-08	5.92891e-05	1.44838	0.53444	35.8543
ENSMUSG00000019990	4.06678e-05	0.00888744	1.39714	0.482479	40.4421
ENSMUSG00000031636	0.000251964	0.02895	1.71088	0.774738	6.74422
ENSMUSG00000040430	5.05249e-07	0.000294442	1.32214	0.402874	85.6599
ENSMUSG00000006705	0.000616151	0.0473392	1.31931	0.399782	6.54965
ENSMUSG00000035835	0.000162562	0.0219425	-1.24161	-0.312209	62.1241
ENSMUSG00000044667	0.000634585	0.0473392	1.2084	0.273094	61.1196
ENSMUSG00000046287	0.000451919	0.0389536	-1.27135	-0.346366	41.1398
ENSMUSG00000061718	2.84876e-09	2.9297e-06	2.48785	1.3149	108.158
ENSMUSG00000035829	5.72442e-05	0.0109628	-1.24366	-0.314598	20.6133
ENSMUSG00000028161	2.48745e-05	0.00639532	1.22323	0.290699	346.341
ENSMUSG00000029334	5.15116e-05	0.0108367	1.32951	0.410893	14.5298
ENSMUSG00000030350	6.8338e-05	0.012317	1.296	0.374063	56.4571
ENSMUSG00000059456	2.11201e-06	0.0009702	1.46371	0.549633	121.254
ENSMUSG00000026384	0.00055659	0.044637	1.421	0.506908	137.187
ENSMUSG00000030854	2.97652e-05	0.00722757	1.20423	0.268116	127.69
ENSMUSG00000017491	2.08543e-07	0.000151915	1.5774	0.657548	9.36668
ENSMUSG00000027347	6.32444e-06	0.00235256	1.48005	0.56565	264.791
ENSMUSG00000029641	0.000559949	0.0447013	1.41773	0.503582	28.3541
ENSMUSG00000025795	1.19464e-05	0.00372963	1.38592	0.470846	49.5136
ENSMUSG00000033061	0.000399672	0.0372017	-1.2614	-0.335029	524.138
ENSMUSG00000052087	2.48172e-06	0.00105824	1.72807	0.789159	14.1043
ENSMUSG00000026475	7.20473e-06	0.00257062	1.4475	0.533559	107.54
ENSMUSG00000038530	8.2514e-05	0.0139996	1.36141	0.445103	305.928
ENSMUSG00000021719	0.000659691	0.0474902	1.29556	0.373578	156.722
ENSMUSG00000020599	0.00025928	0.0290087	1.54894	0.631282	9.4223
ENSMUSG00000024883	0.000128796	0.0193895	1.90619	0.93069	4.17736
ENSMUSG00000028871	0.000136375	0.0200356	-1.6711	-0.740801	11.8316
ENSMUSG00000038685	5.40167e-05	0.0108469	-1.35875	-0.442277	7.67335
ENSMUSG00000049191	0.00014581	0.020558	-1.26292	-0.336764	32.9331
ENSMUSG00000060487	8.04863e-05	0.0137955	1.29104	0.368529	25.8114
ENSMUSG00000046229	0.000568462	0.0449702	1.40536	0.490943	68.7411
ENSMUSG00000022769	0.000143474	0.020558	1.61926	0.695336	21.9747
ENSMUSG00000020823	2.70413e-05	0.00665864	1.22086	0.287894	50.5862
ENSMUSG00000029189	0.000448678	0.0389536	1.29112	0.368625	39.1844
ENSMUSG00000038264	1.0502e-05	0.00333831	1.39209	0.477257	104.595
ENSMUSG00000058260	0.000151468	0.0208513	2.43426	1.28348	1.60749
ENSMUSG00000027834	0.000519754	0.0422645	-1.23102	-0.299858	99.827
ENSMUSG00000032908	0.000687088	0.0484369	1.25896	0.332234	47.1265
ENSMUSG00000005057	9.6993e-05	0.015601	-1.53072	-0.614213	8.79103
ENSMUSG00000028082	3.73198e-08	3.10696e-05	1.54196	0.624765	22.248
ENSMUSG00000039154	0.00016567	0.0219425	-1.24541	-0.316621	55.7196
ENSMUSG00000053930	1.2178e-12	3.54847e-09	1.61618	0.692592	18.8886
ENSMUSG00000091722	0.000102409	0.0161549	1.37367	0.458041	14.7763
ENSMUSG00000019913	0.000645699	0.0473392	-2.01452	-1.01044	1.00275
ENSMUSG00000005357	0.000673777	0.0478847	-1.36006	-0.44367	22.5745
ENSMUSG00000037996	8.43311e-05	0.0140415	1.32793	0.409175	222.327
ENSMUSG00000034248	0.000255573	0.0290087	1.3053	0.38438	17.8807
ENSMUSG00000031297	0.000342512	0.0342179	-1.32825	-0.409531	20.5595
ENSMUSG00000055067	0.000497189	0.041196	-1.25473	-0.327381	16.6546
ENSMUSG00000044349	4.89385e-07	0.000294442	-1.65065	-0.723037	311.865
ENSMUSG00000018593	0.000119177	0.0181179	-1.23557	-0.305171	2005.84
ENSMUSG00000099762	0.000239045	0.0281164	3.56315	1.83315	1.05424
ENSMUSG00000074736	1.42674e-05	0.00435024	1.29547	0.373479	43.7606
ENSMUSG00000023885	0.000461012	0.0391256	-1.37782	-0.462388	6.90543
ENSMUSG00000021702	0.000253352	0.02895	2.60243	1.37986	1.08793
ENSMUSG00000002489	0.000415684	0.0378511	1.3117	0.391442	52.6527
ENSMUSG00000025591	0.000169063	0.0220576	-1.44875	-0.534804	15.8415
ENSMUSG00000019734	0.000617439	0.0473392	-1.88473	-0.914354	1.72106
ENSMUSG00000043843	3.69781e-05	0.00839594	-1.34827	-0.431109	36.2525
ENSMUSG00000054871	1.4432e-05	0.00435024	1.5928	0.671567	62.3999
ENSMUSG00000019158	0.000618159	0.0473392	1.30567	0.384792	78.4336
ENSMUSG00000027716	0.000176132	0.0223337	1.28742	0.364487	29.9797
ENSMUSG00000037824	3.45422e-05	0.00816083	1.3028	0.381615	46.6091
ENSMUSG00000030352	0.000258003	0.0290087	1.28608	0.362978	37.2603
ENSMUSG00000041096	0.000391402	0.0372017	-1.24557	-0.31681	188.931
ENSMUSG00000042298	0.000402169	0.0372017	1.22366	0.291208	94.8744
ENSMUSG00000061808	0.000303054	0.0312949	4.35382	2.12228	53.9447
ENSMUSG00000086228	1.55396e-05	0.00452798	-1.85309	-0.889934	5.4049
ENSMUSG00000066357	0.000149171	0.0207757	-1.30697	-0.386225	390.962
ENSMUSG00000086040	2.68385e-15	1.56406e-11	1.92605	0.945646	38.643
ENSMUSG00000000126	3.65799e-05	0.00839594	1.42639	0.512366	12.1662
ENSMUSG00000017677	0.000643554	0.0473392	-1.24652	-0.317912	43.6759
ENSMUSG00000063659	0.000296002	0.0312949	1.25866	0.331884	39.8918
ENSMUSG00000060862	0.000645086	0.0473392	1.34768	0.430482	6.15128
ENSMUSG00000044646	0.000449523	0.0389536	-1.40393	-0.489469	8.0632
ENSMUSG00000034265	0.000191929	0.0241402	1.24926	0.321073	30.5031
ENSMUSG00000036036	8.32784e-05	0.0139996	-1.60994	-0.687006	4.97253
ENSMUSG00000037492	0.000200123	0.0248139	1.27	0.344825	73.865
